# Supplementary material for: Construction of a co-expression network affecting intramuscular fat content and meat color redness based on transcriptome analysis
Source: Front Genet. 2024 Feb 13;15:1351429. doi: 10.3389/fgene.2024.1351429 (PMC10897757; doi:10.3389/fgene.2024.1351429)
Supplement: Supplementary file 1 [file Table1.XLSX]

## Sheet: Supplementary Table S1
Table S1 Summary of phenotypic and sequencing data for selected samples
SampleID	LibraryID	Sex	Group	IFC	CIE a*	RNA integrity number	RNA quality rating	Raw reads	Clean reads	Effective rate (%)	Q20 (%)	Q30 (%)	GC Content (%)	Multiple mapped reads	Uniquely mapped reads	Uniquely mapped rate (%)
B14	FRAS210020480-1r	castrated boar	H_IFC	6.47	4.03	8.2	A	44416326	43895212	98.83	98.16	94.7	50.86	5390332	38504880	87.72
B13	FRAS210020479-1r	femal	H_IFC	6.01	5.77	8.1	A	37482352	37153214	99.12	98.38	95.27	52.44	3685598	33467616	90.08
B9	FRAS210020477-1r	castrated boar	H_IFC	5.92	5.97	7.9	A	43981202	43520852	98.95	98.27	95.06	51.92	5252966	38267886	87.93
B1	FRAS210020469-1r	femal	H_IFC	5.9	3.87	7.9	A	48545484	47870620	98.61	98.4	95.39	53	5629584	42241036	88.24
B20	FRAS210020486-1r	femal	H_IFC	5.4	2.27	7.4	A	40335810	39757542	98.57	98.34	95.23	52.1	4393208	35364334	88.95
B16	FRAS210020482-1r	castrated boar	H_IFC	5.82	3.87	7.7	A	48737396	48088796	98.67	98.32	95.18	52.25	4929101	43159695	89.75
D37	FRAS210020590-3r	castrated boar	L_IFC	1.09	0.13	8.7	A	38336864	37805554	98.61	98.31	95.14	52.67	6158524	31647030	83.71
E44	FRAS210002197-2r	femal	L_IFC	1.36	3.57	8.4	A	50632850	49849676	98.45	98.33	95.14	53.51	5318960	44530716	89.33
D52	FRAS210020596-2r	femal	L_IFC	1.39	3.23	9	A	44939796	44455088	98.92	98.22	94.97	52.05	5290155	39164933	88.1
D4	FRAS210020574-2r	femal	L_IFC	1.5	0.37	9	A	45384592	44536156	98.13	98.33	95.19	53.61	5678359	38857797	87.25
D53	FRAS210020597-3r	femal	L_IFC	1.61	3	9	A	46983992	46485146	98.94	98.38	95.34	52.73	5104069	41381077	89.02
D8	FRAS210020578-2r	castrated boar	L_IFC	1.72	0.03	8.5	A	45044178	44108640	97.92	98.35	95.21	52.86	6161977	37946663	86.03
D8	FRAS210020578-2r	castrated boar	L_a*	1.72	0.03	8.5	A	45044178	44108640	97.92	98.35	95.21	52.86	6161977	37946663	86.03
D37	FRAS210020590-3r	castrated boar	L_a*	1.09	0.13	8.7	A	38336864	37805554	98.61	98.31	95.14	52.67	6158524	31647030	83.71
D4	FRAS210020574-2r	femal	L_a*	1.5	0.37	8.2	A	45384592	44536156	98.13	98.33	95.19	53.61	5678359	38857797	87.25
C23	FRAS210020535-2r	femal	L_a*	3.32	0.57	7.1	A	41951632	41246590	98.32	98.38	95.27	52.39	5877639	35368951	85.75
D5	FRAS210020575-2r	castrated boar	L_a*	2.08	0.7	8.3	A	41185938	40379400	98.04	98.33	95.21	53.02	6589918	33789482	83.68
C15	FRAS210020527-2r	castrated boar	L_a*	1.65	0.73	8.2	A	45349102	44820652	98.83	98.43	95.44	54.2	6351086	38469566	85.83
B31	FRAS210020496-1r	femal	H_a*	3.44	6.87	7.7	A	42112098	41682886	98.98	98.25	95	50.79	4731007	36951879	88.65
B9	FRAS210020477-1r	castrated boar	H_a*	5.92	5.97	7.9	A	43981202	43520852	98.95	98.27	95.06	51.92	5252966	38267886	87.93
B13	FRAS210020479-1r	femal	H_a*	6.01	5.77	8.1	A	37482352	37153214	99.12	98.38	95.27	52.44	3685598	33467616	90.08
C17	FRAS210020529-2r	femal	H_a*	4.8	5.37	8.7	A	40802242	40250940	98.65	98.5	95.57	51.67	4536280	35714660	88.73
B29	FRAS210020494-1r	castrated boar	H_a*	4.03	5.3	7.9	A	44158792	43507310	98.52	98.25	95.06	52.56	5229578	38277732	87.98
B33	FRAS210020498-1r	castrated boar	H_a*	5.2	5.17	7.1	A	43771462	43269846	98.85	98.4	95.36	52.62	4785644	38484202	88.94
A Means that the sample RNA quality fully meets the requirements for constructing a cDNA library

## Sheet: Supplementary Table S2
Table S2 Summary of overlapped differentially expressed genes obtained in the high and low IFC groups using limma, edgeR and DESeq2 packages
Genename	limma_log2FC	limma_pvalue	limma_qvalue	edgeR_log2FC	edgeR_pvalue	edgeR_qvalue	DEseq2_log2FC	DEseq2_pvalue	DEseq2_qvalue
PPP1R3A	1.85346	1.96178e-08	0.000162496	1.69652	1.50525e-07	0.000229351	1.69533	2.27394e-19	6.89368e-16
KLHL23	1.23951	2.39635e-08	0.000162496	1.17136	4.03866e-08	0.000186138	1.17145	4.05078e-20	2.04673e-16
ZFAND2A	-2.88893	3.65585e-08	0.000165269	-2.99165	6.80502e-08	0.000186138	-2.99189	1.44342e-27	2.18794e-23
DGKD	-1.64804	1.03638e-07	0.000264881	-1.8157	9.60746e-08	0.000186138	-1.81692	4.00849e-19	1.01268e-15
MPRIP	-1.05653	1.38891e-07	0.000264881	-1.19445	1.69113e-07	0.000229351	-1.195	2.88215e-18	3.64063e-15
MYO19	-1.40843	1.41973e-07	0.000264881	-1.40773	8.90603e-08	0.000186138	-1.40845	2.23065e-18	3.38122e-15
FTSJ3	-1.30028	1.78764e-07	0.000264881	-1.38751	5.37192e-08	0.000186138	-1.38814	1.15477e-18	2.188e-15
RNF6	-1.71345	1.83969e-07	0.000264881	-1.8116	6.29665e-08	0.000186138	-1.81105	9.83265e-20	3.72608e-16
MSS51	1.83229	1.95311e-07	0.000264881	1.69942	6.29244e-07	0.000406372	1.69834	4.29166e-15	2.71054e-12
GALNT15	-3.3976	2.37871e-07	0.000268011	-3.30316	3.98595e-06	0.000700524	-3.30151	3.3176e-13	1.09322e-10
EGF	1.17795	2.6551e-07	0.000268011	1.02111	8.91175e-06	0.000982611	1.02123	7.71876e-10	8.08664e-08
IFFO2	-1.60816	2.94232e-07	0.000268011	-1.64538	8.31828e-08	0.000186138	-1.64623	1.48214e-18	2.49625e-15
MAST4	-1.17221	3.35952e-07	0.000268011	-1.30268	2.16173e-07	0.000266521	-1.30278	2.36739e-16	1.88868e-13
ANGPTL1	1.70662	3.30543e-07	0.000268011	1.65173	1.11954e-06	0.0004828	1.65012	2.91335e-13	9.81347e-11
PPP1R3B	2.31856	5.21524e-07	0.000379725	2.11098	1.57392e-05	0.00131181	2.10865	2.81492e-12	6.27479e-10
MAP2K3	-1.18386	5.82798e-07	0.000379725	-1.26841	1.60513e-07	0.000229351	-1.26931	7.96915e-18	9.29203e-15
SMPDL3A	-2.79085	5.87983e-07	0.000379725	-2.68047	6.44012e-06	0.000839816	-2.68428	6.51914e-16	4.49169e-13
SERTAD2	1.10843	5.80805e-07	0.000379725	1.07628	1.17367e-06	0.0004828	1.07436	1.20849e-12	3.15833e-10
SRXN1	-2.77091	6.40279e-07	0.000394703	-2.81751	1.72135e-06	0.000491135	-2.81401	7.95807e-19	1.72326e-15
KLHL30	-2.01277	7.25816e-07	0.0004262	-2.22754	9.03012e-07	0.000465266	-2.22755	8.86958e-17	8.85706e-14
DIPK2A	1.11767	7.54225e-07	0.0004262	1.09908	4.99787e-07	0.000406372	1.09905	7.17022e-14	3.10628e-11
MAP1A	-1.06371	1.02479e-06	0.000513519	-1.09178	5.72092e-07	0.000406372	-1.09172	1.16394e-13	4.55256e-11
METTL11B	2.57515	1.06021e-06	0.000513519	2.58661	1.18106e-06	0.0004828	2.58586	2.46787e-18	3.40073e-15
BAG3	-1.56905	1.12138e-06	0.000516289	-1.66939	1.68311e-06	0.000491135	-1.66767	5.08661e-14	2.40946e-11
RFX7	1.56997	1.14206e-06	0.000516289	1.43893	3.77939e-06	0.000684041	1.43626	4.56565e-11	7.28485e-09
RRS1	-1.07579	1.35988e-06	0.000547733	-1.15672	3.64518e-07	0.000353114	-1.15725	2.258e-14	1.26766e-11
FSTL3	-1.43959	1.39541e-06	0.000547733	-1.57604	4.34298e-07	0.000392663	-1.57587	5.34822e-15	3.11801e-12
CDO1	1.53727	1.22148e-06	0.00052233	1.55837	1.11721e-06	0.0004828	1.5562	3.74676e-13	1.20837e-10
CCDC80	1.36797	1.44503e-06	0.000547733	1.26569	2.48302e-06	0.000570758	1.26515	1.30331e-11	2.40922e-09
MARCKS	1.49995	1.59828e-06	0.000559226	1.37894	1.82845e-06	0.000491135	1.37631	3.46318e-12	7.60795e-10
FLNC	-2.33669	1.57713e-06	0.000559226	-2.39514	1.61021e-06	0.000491135	-2.39354	1.38289e-16	1.16455e-13
PPRC1	-1.58686	1.67803e-06	0.000559226	-1.69546	5.12652e-07	0.000406372	-1.69646	5.11652e-15	3.10225e-12
CAVIN4	1.32484	1.69063e-06	0.000559226	1.17576	8.50475e-06	0.000962194	1.17555	1.00772e-09	1.02517e-07
TRIM7	1.69104	1.75435e-06	0.000566487	1.65726	2.26798e-06	0.000549255	1.65582	1.31214e-12	3.3149e-10
TECPR1	-1.75734	1.82646e-06	0.000569561	-1.71793	6.79639e-06	0.000861426	-1.72207	4.31929e-11	6.96509e-09
ANKRD10	-1.10621	2.03796e-06	0.000569561	-1.23515	1.19736e-06	0.0004828	-1.23537	1.36316e-13	5.03971e-11
TRIM63	-1.38959	2.05785e-06	0.000569561	-1.51045	1.33019e-06	0.000491135	-1.51065	2.8527e-14	1.54433e-11
ZNF274	-1.23258	2.3901e-06	0.00064829	-1.23687	1.40579e-06	0.000491135	-1.23776	2.1393e-12	4.94412e-10
TRIM54	-1.37952	2.6493e-06	0.000661815	-1.52131	1.62082e-06	0.000491135	-1.5208	7.37737e-14	3.10628e-11
CPEB2	-1.2644	2.65279e-06	0.000661815	-1.30949	9.20496e-07	0.000465266	-1.31021	5.52875e-13	1.64762e-10
FAM83G	-2.21235	1.64305e-06	0.000559226	-2.10883	1.17785e-06	0.0004828	-2.1123	3.81468e-14	1.99389e-11
CLP1	-1.19733	2.68396e-06	0.000661815	-1.16974	3.42737e-06	0.000664029	-1.17064	5.04933e-11	7.8179e-09
NEO1	1.13042	2.89873e-06	0.000682081	1.13127	1.35101e-06	0.000491135	1.13037	5.02449e-12	1.0433e-09
STK35	-1.03226	3.0669e-06	0.00069835	-1.05939	2.26307e-06	0.000549255	-1.05953	1.41545e-11	2.585e-09
SIAH2	-1.2871	3.18443e-06	0.00069835	-1.42334	1.49051e-06	0.000491135	-1.42378	2.08459e-12	4.93722e-10
CITED2	1.13277	3.19646e-06	0.00069835	1.04075	7.37722e-06	0.000885397	1.04065	1.65699e-09	1.55041e-07
INKA2	1.81176	3.31463e-06	0.00070029	1.83053	1.80585e-06	0.000491135	1.82851	2.56021e-13	8.81992e-11
ENSSSCG00000003079	-2.41922	3.86841e-06	0.000760339	-2.60235	3.67368e-06	0.000684041	-2.60046	1.22998e-16	1.0967e-13
CCDC60	1.76343	4.03599e-06	0.000780108	1.70815	5.60103e-06	0.00081088	1.70745	1.45074e-11	2.6179e-09
ENSSSCG00000042004	3.3133	7.87886e-07	0.000427412	3.10085	5.02911e-06	0.000786251	3.10297	1.17224e-13	4.55256e-11
FAM214B	-1.2231	4.25155e-06	0.000780108	-1.25253	1.78981e-06	0.000491135	-1.25244	8.28249e-12	1.60956e-09
APOD	-1.58017	4.34016e-06	0.000780108	-1.71532	1.47444e-06	0.000491135	-1.71508	4.0355e-14	2.039e-11
SYNC	1.28992	4.35772e-06	0.000780108	1.26393	3.50016e-06	0.00066858	1.26245	6.81499e-11	1.04001e-08
SLC2A12	1.66797	4.42421e-06	0.000780108	1.67565	1.84692e-06	0.000491135	1.67469	1.13333e-12	3.01386e-10
ZDHHC9	-1.66002	4.53704e-06	0.000780108	-1.79208	4.41827e-06	0.00073976	-1.79452	1.9877e-12	4.78247e-10
PER1	-1.753	4.5442e-06	0.000780108	-1.78369	5.67252e-06	0.00081088	-1.78408	4.69069e-12	9.8752e-10
ST3GAL6	1.15853	4.70371e-06	0.000797397	1.07185	1.12675e-05	0.00112003	1.07037	6.25593e-09	5.07099e-07
ARID3B	-1.3183	4.33959e-06	0.000780108	-1.23638	1.24882e-05	0.00114435	-1.23814	1.28776e-09	1.24331e-07
PEA15	-1.04827	5.0848e-06	0.000833101	-1.19343	1.76524e-06	0.000491135	-1.19276	6.92193e-13	1.97967e-10
ARID5B	-2.93587	5.18824e-06	0.000837653	-2.96846	3.2447e-05	0.00188861	-2.96888	6.41579e-09	5.1729e-07
ENSSSCG00000007117	-1.0466	5.25057e-06	0.000837744	-1.03667	5.70285e-06	0.00081088	-1.03699	2.81527e-10	3.58144e-08
PPAN	-1.01206	5.47623e-06	0.000863589	-1.01441	3.42687e-06	0.000664029	-1.01532	6.86115e-11	1.04001e-08
VEGFA	-1.54073	5.55019e-06	0.000865191	-1.64962	2.43474e-06	0.000569808	-1.65092	5.54352e-13	1.64762e-10
RDH10	-1.18313	5.72755e-06	0.000872775	-1.1684	6.15898e-06	0.000835281	-1.1694	4.40268e-10	5.23772e-08
ARPP21	1.52065	5.8249e-06	0.000877748	1.51847	3.34999e-06	0.000664029	1.5162	2.12774e-11	3.75026e-09
FAM184B	1.91899	5.6486e-06	0.000870527	1.92842	2.09484e-06	0.000526115	1.92892	4.78946e-13	1.4816e-10
ENSSSCG00000041387	-3.03051	6.38638e-06	0.000938717	-3.02734	2.17218e-05	0.00152638	-3.02538	2.76966e-11	4.61347e-09
GADD45A	-2.45753	6.80871e-06	0.000961873	-2.67163	5.36905e-06	0.000796435	-2.66945	4.28119e-16	3.0902e-13
TGIF1	-1.43206	7.58375e-06	0.00104491	-1.5112	3.12153e-06	0.000643261	-1.51144	9.87503e-12	1.87107e-09
INSR	-1.23331	8.10373e-06	0.00107748	-1.31035	4.08062e-06	0.000700524	-1.31259	1.09918e-10	1.61815e-08
OGN	1.23457	8.3253e-06	0.00108613	1.1101	2.6808e-05	0.0017189	1.10988	5.38512e-08	3.19445e-06
PLXDC1	1.54192	8.87046e-06	0.00114573	1.53565	2.59587e-06	0.000577135	1.53445	7.26787e-12	1.43073e-09
NRAP	-1.96944	9.34765e-06	0.00114698	-2.2417	4.76092e-06	0.000777923	-2.24051	5.93858e-14	2.72779e-11
ITGB6	1.83926	9.39504e-06	0.00114698	1.75602	1.42009e-05	0.00124253	1.75376	3.24268e-10	3.96392e-08
CERS6	-2.06188	9.34099e-06	0.00114698	-1.97154	6.63839e-06	0.000854619	-1.97033	8.43249e-12	1.61797e-09
PUS1	-1.04079	9.47221e-06	0.00114698	-1.05595	6.11696e-06	0.000835281	-1.05643	6.33331e-10	7.00732e-08
RUNX1	-1.78277	9.9992e-06	0.00120008	-1.88303	6.43918e-06	0.000839816	-1.88123	2.15274e-12	4.94412e-10
H2AFX	-1.57603	1.01582e-05	0.00120088	-1.67383	1.90844e-06	0.000497735	-1.67352	7.21423e-13	2.02506e-10
RHOBTB1	1.28252	1.01843e-05	0.00120088	1.21541	2.79214e-05	0.00174503	1.21419	2.23424e-08	1.50519e-06
TEX26	-1.50511	9.46036e-06	0.00114698	-1.36628	5.68083e-05	0.0026155	-1.36794	9.45982e-08	5.13949e-06
FOSL2	-2.5483	1.05742e-05	0.00122549	-2.65588	5.40275e-06	0.000796435	-2.65553	7.92795e-16	5.22487e-13
FOXN2	1.13208	1.06628e-05	0.00122549	1.1415	6.07003e-06	0.000835281	1.1402	7.73561e-10	8.08664e-08
SPSB1	-2.44288	1.12424e-05	0.00125782	-2.58182	2.43687e-06	0.000569808	-2.58497	2.91452e-16	2.20892e-13
SLC20A2	-1.76844	1.14024e-05	0.00125782	-1.97191	9.23698e-06	0.000983369	-1.97136	2.70458e-12	6.11882e-10
CEBPD	-2.25626	1.15005e-05	0.00125782	-2.28927	3.19739e-05	0.00188535	-2.28853	6.6199e-08	3.80093e-06
ZC3H12A	-1.42943	1.17925e-05	0.00127943	-1.43845	9.02461e-06	0.000983369	-1.44138	6.62345e-10	7.2229e-08
EHHADH	1.37743	1.25285e-05	0.00129455	1.38817	5.04379e-06	0.000786251	1.38772	1.27991e-10	1.8477e-08
MYORG	1.29184	1.22752e-05	0.00129455	1.13856	3.44408e-05	0.00193978	1.13607	4.8363e-08	2.90908e-06
MPP7	1.04139	1.2257e-05	0.00129455	1.10933	7.02403e-06	0.000864803	1.10658	3.40364e-10	4.09464e-08
ENSSSCG00000038144	-1.41287	1.29031e-05	0.00129455	-1.58045	1.04793e-05	0.0010606	-1.57997	1.10059e-10	1.61815e-08
TMEM182	1.54433	1.29259e-05	0.00129455	1.35244	3.17878e-05	0.00188256	1.35006	1.07561e-08	7.87639e-07
PPL	-1.12349	1.29943e-05	0.00129455	-1.21149	5.38392e-06	0.000796435	-1.21155	2.95134e-10	3.69722e-08
KCNC1	-2.02943	1.25959e-05	0.00129455	-1.98906	2.67823e-06	0.000585841	-1.99129	1.55365e-12	3.86068e-10
ITPR3	-1.09295	1.48054e-05	0.00140333	-1.11476	1.77938e-05	0.0013869	-1.11517	1.12066e-08	8.12777e-07
ENSSSCG00000038540	2.19069	1.14943e-05	0.00125782	2.12576	1.58633e-05	0.00131181	2.12763	3.27013e-10	3.96549e-08
SNED1	-1.48974	1.49185e-05	0.00140333	-1.65223	5.11346e-06	0.000788054	-1.6518	1.16348e-11	2.17729e-09
XIRP1	-3.21165	1.58709e-05	0.00141639	-3.36178	3.93976e-05	0.00213724	-3.36004	1.31951e-10	1.8869e-08
RASGEF1A	-2.78217	7.62762e-06	0.00104491	-2.79974	3.32002e-07	0.000346355	-2.80522	2.66557e-17	2.88606e-14
PIM3	-1.1231	1.57731e-05	0.00141639	-1.26575	5.00846e-06	0.000786251	-1.26671	1.80791e-10	2.46885e-08
FBXO40	1.19575	1.60242e-05	0.00141639	1.03209	4.72643e-05	0.00237407	1.02997	1.12775e-07	5.91504e-06
GPAT4	-1.13586	1.63193e-05	0.00142601	-1.25516	1.24568e-05	0.00114435	-1.25416	1.23927e-09	1.21193e-07
KLHL33	2.24011	1.65081e-05	0.00142601	2.12881	5.47732e-05	0.00258827	2.12624	1.60205e-10	2.2485e-08
URB2	-1.15092	1.71911e-05	0.00144811	-1.17306	6.39703e-06	0.000839816	-1.17367	5.32294e-10	6.15916e-08
ENSSSCG00000017783	-1.36068	1.71273e-05	0.00144811	-1.5064	2.21106e-05	0.00152992	-1.50582	1.27317e-09	1.2371e-07
TRAFD1	-2.01327	1.711e-05	0.00144811	-2.17148	1.23673e-05	0.00114435	-2.168	9.08437e-13	2.50365e-10
LRRFIP2	-1.25109	1.73731e-05	0.00145441	-1.4452	1.46857e-05	0.00127429	-1.44339	5.76431e-10	6.47225e-08
FRZB	1.35464	1.76289e-05	0.00146677	1.32613	1.66156e-05	0.00135747	1.32592	3.2203e-09	2.75781e-07
SPECC1	-2.22054	1.89009e-05	0.0015258	-2.40683	1.47695e-05	0.00127429	-2.40668	2.28947e-13	8.07066e-11
EYA1	1.48959	1.871e-05	0.00152109	1.49258	1.36913e-05	0.0012136	1.49206	1.37503e-09	1.31916e-07
SCD	2.16068	2.01908e-05	0.00159202	2.1927	3.44703e-05	0.00193978	2.19473	3.60931e-11	5.94673e-09
IL6R	-1.1197	1.97145e-05	0.00156355	-1.23	9.2706e-06	0.000983369	-1.23238	1.60921e-09	1.51505e-07
ABHD2	-2.36931	2.06972e-05	0.00161319	-2.41007	2.1965e-05	0.00152992	-2.4107	3.90955e-12	8.34662e-10
NOVA1	1.18768	2.14244e-05	0.00164696	1.19818	2.10322e-05	0.00149861	1.19748	1.30588e-08	9.32272e-07
PBX1	1.1212	2.18701e-05	0.00164696	1.10711	1.28185e-05	0.00115896	1.10645	7.09192e-09	5.5412e-07
GLT8D2	1.34207	2.22215e-05	0.00164696	1.25702	7.08783e-05	0.00298127	1.25568	3.02991e-07	1.38335e-05
FAM102A	-1.38416	2.23322e-05	0.00164696	-1.44255	8.02192e-06	0.000937873	-1.44351	5.41583e-10	6.16712e-08
MET	1.23008	2.27475e-05	0.00165368	1.21202	1.87782e-05	0.00141483	1.21239	9.95602e-09	7.47096e-07
USP28	-1.50998	2.2828e-05	0.00165368	-1.6849	2.68149e-05	0.0017189	-1.6824	6.93512e-10	7.403e-08
UCK2	-1.48813	2.23294e-05	0.00164696	-1.62156	1.38928e-05	0.00122347	-1.62085	2.37562e-10	3.15875e-08
ENSSSCG00000041731	-1.28244	2.3012e-05	0.00165368	-1.40371	6.67966e-06	0.000854619	-1.40299	1.76637e-10	2.44157e-08
ITGA5	-1.10708	2.28214e-05	0.00165368	-1.2054	9.14931e-06	0.000983369	-1.20493	1.06706e-09	1.0783e-07
NRK	1.60386	2.04211e-05	0.00160087	1.70672	4.74368e-06	0.000777923	1.70804	2.29325e-11	3.94963e-09
PPP1R12B	-1.12205	2.37091e-05	0.0016747	-1.26817	9.49869e-06	0.000983369	-1.26829	3.24069e-10	3.96392e-08
PDZRN3	1.28629	2.46142e-05	0.00171189	1.14411	7.72527e-05	0.00309971	1.14253	3.35527e-07	1.50607e-05
HILPDA	-1.47964	2.62695e-05	0.00179028	-1.55286	9.70063e-06	0.000996666	-1.55257	2.83067e-10	3.58144e-08
ENSSSCG00000051023	-1.20665	2.68433e-05	0.00181119	-1.11245	7.85202e-05	0.00313203	-1.1147	4.93615e-07	2.09586e-05
ABCA5	1.29074	2.67006e-05	0.00181057	1.18327	0.000124196	0.00398192	1.18093	1.16881e-06	4.24864e-05
PSAT1	1.39195	2.75358e-05	0.00183961	1.40463	3.13854e-05	0.0018751	1.40287	2.53667e-08	1.65025e-06
HSPB8	-1.42005	2.83441e-05	0.00184301	-1.56079	1.95293e-05	0.00143552	-1.55845	3.00667e-10	3.73567e-08
CHODL	1.93491	2.70546e-05	0.00181641	1.92819	1.97926e-05	0.00143552	1.92622	8.19597e-10	8.45133e-08
SPOPL	1.25272	2.84918e-05	0.00184301	1.29254	8.77309e-06	0.000975251	1.29105	1.43641e-09	1.36938e-07
CLDND1	-1.42372	2.77881e-05	0.00184301	-1.64478	7.0781e-06	0.000864803	-1.64279	2.16322e-11	3.76897e-09
MTUS1	1.13391	2.82581e-05	0.00184301	1.0526	8.47382e-05	0.00326483	1.05144	6.07399e-07	2.52245e-05
KLHL40	-2.12557	2.93319e-05	0.00187641	-2.43443	2.36365e-05	0.00160912	-2.43208	1.80366e-12	4.40965e-10
MPV17	-2.008	3.05472e-05	0.00194498	-2.03049	2.86715e-05	0.00176747	-2.0327	2.77538e-10	3.58144e-08
ENSSSCG00000034569	-1.21	3.0944e-05	0.00194691	-1.27429	2.38595e-05	0.00160987	-1.27526	1.78113e-09	1.63626e-07
DUSP19	1.21655	3.17081e-05	0.00195466	1.2258	2.30463e-05	0.00158657	1.22567	1.4005e-08	9.87382e-07
PPARGC1A	-1.58046	3.13456e-05	0.00194691	-1.81114	2.60747e-05	0.00170833	-1.81105	1.85916e-10	2.51618e-08
ELOVL6	1.23704	3.34379e-05	0.00201549	1.13415	0.000209113	0.00547489	1.13523	3.5358e-06	0.000102282
GFRA2	1.29983	3.31072e-05	0.00201165	1.3577	1.93435e-05	0.00143552	1.35638	7.42878e-09	5.76638e-07
RNF128	1.27453	3.38285e-05	0.00203001	1.24335	2.37299e-05	0.00160912	1.24341	1.87255e-08	1.27283e-06
PPP1R3D	1.25771	3.53317e-05	0.00207432	1.13453	5.71009e-05	0.0026155	1.13147	2.50755e-07	1.18042e-05
SYPL2	1.48707	3.63462e-05	0.00211557	1.27223	0.000256524	0.00626816	1.27125	1.49727e-06	5.20541e-05
MSTN	2.28222	3.90876e-05	0.00221802	2.21663	4.55858e-05	0.0023276	2.21534	1.94247e-10	2.60566e-08
EMILIN3	1.73955	3.46149e-05	0.00206805	1.75207	2.8657e-05	0.00176747	1.7516	7.4562e-09	5.76638e-07
GABARAPL1	-1.16447	3.73514e-05	0.00215557	-1.28483	1.69812e-05	0.00136161	-1.28545	3.58878e-09	3.05611e-07
ARID5A	-1.77122	3.97567e-05	0.00223899	-1.92805	2.01747e-06	0.000516243	-1.92779	1.20136e-13	4.55256e-11
LRRC17	2.04542	3.47912e-05	0.00206947	1.97469	7.46546e-05	0.00302408	1.97615	4.40401e-08	2.69177e-06
HSPB1	-1.53656	4.03525e-05	0.0022521	-1.63236	3.68415e-05	0.00202285	-1.63064	1.77507e-09	1.63626e-07
ESR1	1.71105	2.89097e-05	0.00185817	1.87925	1.82744e-06	0.000491135	1.88036	1.23793e-12	3.18043e-10
SLC7A2	1.67621	3.9984e-05	0.00224076	1.50907	0.000118232	0.003875	1.50636	7.39917e-08	4.18495e-06
POPDC2	-1.30622	4.37436e-05	0.00234486	-1.37525	1.30229e-05	0.00116195	-1.37523	2.29412e-09	2.05765e-07
GPRC5C	1.28823	4.2145e-05	0.00230472	1.2427	5.26203e-05	0.00253063	1.24051	9.30982e-08	5.11298e-06
FIGN	1.70357	4.21183e-05	0.00230472	1.81518	2.97227e-06	0.000629843	1.81395	5.35702e-12	1.09732e-09
ENSSSCG00000038594	-2.06392	4.53255e-05	0.00240119	-1.93978	0.000481716	0.00924049	-1.9436	1.74639e-05	0.000388718
PKIB	1.30176	5.0973e-05	0.00255237	1.29607	4.56527e-05	0.0023276	1.29536	9.66014e-08	5.22958e-06
CSPP1	-1.58408	4.84315e-05	0.00249888	-1.68465	3.23094e-05	0.00188861	-1.68413	1.20998e-09	1.19097e-07
IRS1	1.49285	4.75419e-05	0.00249414	1.43902	0.000116496	0.00386819	1.43691	1.00697e-07	5.37454e-06
MMP15	1.1639	4.87833e-05	0.00249888	1.0686	0.000117068	0.00386819	1.06551	1.43401e-06	5.02004e-05
ENSSSCG00000025582	-1.07457	4.9012e-05	0.00249888	-1.17748	1.55346e-05	0.00130857	-1.17707	8.49385e-09	6.53552e-07
FST	1.62634	5.40227e-05	0.00264497	1.64588	2.78027e-05	0.00174503	1.64601	4.80381e-09	4.00088e-07
TMEM246	1.13158	5.43007e-05	0.00264902	1.15068	3.47806e-05	0.00194915	1.14765	9.35337e-08	5.11835e-06
KLF10	-1.04874	5.10022e-05	0.00255237	-1.14227	2.70932e-05	0.00172506	-1.14294	2.04495e-08	1.38381e-06
SIK3	-1.03494	5.1332e-05	0.00255943	-1.22183	1.86541e-05	0.00141483	-1.22177	6.92017e-09	5.52084e-07
SRRM3	-1.2418	5.16481e-05	0.00256576	-1.13964	0.000136412	0.00420458	-1.14088	6.92952e-07	2.79355e-05
MGST2	2.02019	5.79626e-05	0.00278331	1.98082	4.14496e-05	0.00223071	1.97927	7.0061e-09	5.52486e-07
SBNO2	-1.13176	6.26556e-05	0.00293521	-1.27317	1.67656e-05	0.00136153	-1.2747	6.51759e-09	5.22718e-07
WDR4	-1.07128	6.66135e-05	0.0030262	-1.04287	9.14938e-05	0.00338948	-1.04396	9.04486e-07	3.48901e-05
MAFK	-1.09364	6.82142e-05	0.00306683	-1.12374	4.9827e-05	0.00242865	-1.12545	2.23387e-07	1.07155e-05
GEMIN5	-1.15904	6.36062e-05	0.00296415	-1.30875	2.55521e-05	0.00169043	-1.30915	1.16913e-08	8.43888e-07
ENSSSCG00000038506	-1.3683	6.4476e-05	0.00296415	-1.58355	1.9697e-05	0.00143552	-1.58283	6.10774e-10	6.80743e-08
ROBO1	1.45447	6.44264e-05	0.00296415	1.55548	1.79534e-05	0.00139134	1.55477	2.21454e-09	1.99809e-07
NEDD4	1.17677	6.67182e-05	0.0030262	1.01896	0.000269346	0.00646527	1.01721	7.34398e-06	0.000187407
IGFBP5	2.02874	6.92769e-05	0.00310077	2.12028	0.000114031	0.00383548	2.11883	1.14626e-09	1.14309e-07
CBFB	-1.1483	6.82924e-05	0.00306683	-1.26162	4.88796e-05	0.0024169	-1.26042	6.91664e-08	3.95632e-06
DZANK1	-1.12723	7.55383e-05	0.00326258	-1.10572	4.51224e-05	0.00232168	-1.1072	1.01464e-07	5.39646e-06
PTPN1	-1.17373	7.27595e-05	0.00318311	-1.29226	1.18585e-05	0.00113373	-1.2923	1.99301e-09	1.81988e-07
SPOCK2	1.23823	7.1819e-05	0.00316556	1.05536	0.000260084	0.00633261	1.05221	5.35576e-06	0.000143179
SMAD1	-1.32982	7.2125e-05	0.00316556	-1.40025	6.21706e-05	0.00273752	-1.39759	4.75478e-08	2.87143e-06
RNF41	-1.26231	7.54601e-05	0.00326258	-1.30843	5.54453e-05	0.0026019	-1.30788	8.98937e-08	4.99124e-06
SPIDR	-1.37278	7.92226e-05	0.00335755	-1.24277	0.000178096	0.00501106	-1.24541	2.04959e-06	6.62423e-05
OPCML	2.16498	8.11627e-05	0.0033697	2.01756	0.000169159	0.00486455	2.01815	5.39503e-08	3.19445e-06
TNRC6C	-1.0309	8.03828e-05	0.0033697	-1.10181	3.60892e-05	0.0020017	-1.10254	1.05909e-07	5.59364e-06
KLF15	-1.22777	8.04195e-05	0.0033697	-1.38112	4.50663e-05	0.00232168	-1.38088	2.4815e-08	1.62524e-06
MAFF	-2.72758	8.48879e-05	0.00345721	-2.87602	0.00017124	0.00489867	-2.87495	1.84474e-07	9.13811e-06
ACSL3	1.2752	8.25309e-05	0.00338152	1.18193	0.000187295	0.0052121	1.18036	1.9335e-06	6.35748e-05
ENSSSCG00000005358	-1.2344	8.54824e-05	0.00346064	-1.30095	4.41386e-05	0.00231123	-1.30079	5.60323e-08	3.28556e-06
MIDN	-1.40642	8.21094e-05	0.00337445	-1.58716	3.10244e-05	0.00187002	-1.58562	2.01085e-09	1.82518e-07
LRIG3	1.1543	9.60232e-05	0.00367705	1.2179	6.20997e-05	0.00273752	1.21633	1.54958e-07	7.75199e-06
C16orf70	-1.16181	8.91178e-05	0.00355475	-1.33054	3.06448e-05	0.00185563	-1.33123	1.68144e-08	1.16914e-06
ARHGEF4	-1.36415	7.34794e-05	0.00320427	-1.24104	0.000188852	0.00523766	-1.2419	9.51882e-07	3.62528e-05
RLBP1	-1.90769	8.84989e-05	0.00354499	-1.86901	0.000208324	0.00547032	-1.86901	2.46819e-08	1.62524e-06
ENSSSCG00000033350	1.39808	9.8652e-05	0.00372679	1.54836	6.07577e-06	0.000835281	1.54809	1.4606e-10	2.06914e-08
USP2	-1.19961	9.1695e-05	0.00357793	-1.35126	5.62904e-05	0.0026155	-1.35168	4.11214e-08	2.53478e-06
SEMA6D	1.14689	0.000107844	0.00392114	1.25281	9.41413e-06	0.000983369	1.25162	1.67407e-09	1.55678e-07
ACKR1	-1.30506	0.000108204	0.00392369	-1.42437	2.81088e-05	0.00174868	-1.42291	9.73365e-09	7.34043e-07
CCDC136	-1.13476	0.000113372	0.00402501	-1.1098	8.07869e-05	0.00319426	-1.11026	3.63706e-07	1.59799e-05
PTER	1.17972	0.000109234	0.00393996	1.11066	0.000164644	0.00482268	1.10898	2.37267e-06	7.44615e-05
ITIH4	-1.13707	0.000113315	0.00402501	-1.35615	5.69856e-05	0.0026155	-1.35496	1.86877e-08	1.27283e-06
DAPK3	-1.73419	0.000108851	0.00393662	-1.94228	0.000135604	0.00420362	-1.94061	3.60235e-06	0.000103418
ENSSSCG00000028691	1.23669	0.000117944	0.00407013	1.08204	0.000708561	0.0116057	1.07989	3.83106e-05	0.000730144
MYADM	-1.108	0.000115514	0.00407013	-1.25734	5.00742e-05	0.00242865	-1.25783	4.51138e-08	2.74632e-06
ENSSSCG00000043612	1.05475	0.000128836	0.00432495	1.03621	0.000178999	0.00502535	1.03506	3.53137e-06	0.000102282
CSRNP1	-2.34331	0.00012578	0.00428602	-2.37473	0.000239177	0.00607963	-2.37484	1.65048e-06	5.62202e-05
MAP3K8	-2.09887	0.0001298	0.00433584	-2.0921	2.05476e-05	0.00147443	-2.09428	7.26267e-10	7.69843e-08
LDLR	-1.25415	0.000131834	0.00438218	-1.3117	7.22261e-05	0.00298127	-1.31276	1.42644e-07	7.25567e-06
ENSSSCG00000033010	-1.67161	0.000124626	0.00426814	-1.89284	8.8518e-05	0.00334396	-1.89452	2.75977e-09	2.44635e-07
ZNF770	1.06267	0.000139998	0.00456552	1.04776	0.00020306	0.00541987	1.04583	4.80848e-06	0.000131795
ASB14	1.18131	0.000129386	0.00433267	1.08567	0.000309419	0.00704781	1.08587	7.1133e-06	0.00018261
JADE1	1.34618	0.000138195	0.00454189	1.40971	1.48457e-05	0.00127429	1.40819	3.13135e-09	2.69687e-07
SIX4	1.25647	0.000131044	0.00436662	1.055	0.000700157	0.0115377	1.05295	3.4069e-05	0.000667851
INHBB	-1.28684	0.000148607	0.00476456	-1.22489	0.000200626	0.00540352	-1.22624	2.70712e-06	8.30659e-05
ENSSSCG00000041322	-1.05021	0.000139571	0.00456552	-1.2679	6.90393e-05	0.00294438	-1.26861	6.94828e-08	3.95947e-06
CEBPB	-1.42567	0.000138313	0.00454189	-1.42415	0.000131353	0.00414103	-1.42457	1.53288e-07	7.74512e-06
PEG10	-1.82472	0.000152209	0.0048118	-1.88682	9.64392e-05	0.00351373	-1.88418	9.54828e-09	7.23665e-07
TRIB3	-2.40539	0.000156897	0.00493699	-2.56192	1.5832e-05	0.00131181	-2.56684	1.67982e-11	2.99561e-09
FRMD4B	1.42478	0.000149367	0.00477762	1.15706	0.00115096	0.0154548	1.15587	3.7845e-05	0.000723398
SLC6A20	-1.11017	0.000166952	0.00513424	-1.07739	0.000173453	0.004911	-1.07886	2.91411e-06	8.79922e-05
FAM13A	-2.47986	0.000154068	0.00485922	-2.74277	0.000298135	0.00687637	-2.74543	9.84183e-07	3.72956e-05
NR4A3	-2.87464	0.000167731	0.00513492	-2.72558	0.000497517	0.00947659	-2.72555	5.11737e-06	0.000138269
IRS2	-1.1417	0.000163514	0.00507456	-1.30691	7.76585e-05	0.0031068	-1.30829	1.24172e-07	6.44589e-06
ENSSSCG00000047800	1.25178	0.000173887	0.00526395	1.3583	6.54248e-05	0.00284388	1.35988	9.43314e-08	5.13949e-06
F3	-1.52967	0.000178642	0.00536004	-1.64133	8.2628e-05	0.0032294	-1.64257	1.76082e-08	1.2132e-06
SLC9B2	1.0942	0.000204322	0.00571493	1.14861	0.000233522	0.00598681	1.14775	4.01385e-06	0.000113511
SCLT1	1.14575	0.000207784	0.00576272	1.18333	0.000167512	0.00486455	1.18206	2.13015e-06	6.85538e-05
FJX1	-1.29367	0.000194708	0.00560643	-1.38565	8.21114e-05	0.00322781	-1.38613	1.41175e-07	7.20516e-06
MAMSTR	1.08437	0.00019317	0.00559341	1.10249	5.53544e-05	0.0026019	1.10101	2.84283e-07	1.30978e-05
KCNS1	4.03075	1.46437e-05	0.00139857	3.47205	0.000198148	0.00539501	3.51969	1.85219e-07	9.1451e-06
ATP2B2	1.5142	0.000193408	0.00559341	1.33789	0.000746596	0.0119262	1.33594	1.02702e-05	0.000250685
RERGL	1.36842	0.000226893	0.0061054	1.45136	9.09988e-05	0.00338116	1.44951	3.41307e-07	1.52163e-05
USP31	-1.08521	0.000231806	0.00618848	-1.0709	0.000168519	0.00486455	-1.07284	3.07627e-06	9.17474e-05
MEDAG	-1.06016	0.000215787	0.00588834	-1.07307	0.000189614	0.00524257	-1.07281	4.06059e-06	0.000114406
SERPINE1	-2.57387	0.000211647	0.00582223	-2.76492	0.000333916	0.00736243	-2.76723	1.13262e-06	4.15695e-05
SLC7A1	-1.38236	0.000238435	0.00631042	-1.323	0.000249218	0.00619091	-1.32432	3.49042e-06	0.000101356
TSPAN11	1.54991	0.000226262	0.00610052	1.3859	0.000906685	0.0133803	1.38399	1.72808e-05	0.000385778
TNFSF18	1.90082	0.000151399	0.0048118	1.93232	5.6366e-05	0.0026155	1.93563	7.02589e-09	5.52486e-07
GRIP2	1.70991	0.000246897	0.00643926	1.64537	0.000445374	0.00874118	1.64276	2.78624e-06	8.49776e-05
ENSSSCG00000033762	-1.1784	0.000252003	0.00649476	-1.1995	9.86433e-05	0.00354758	-1.19906	6.99379e-07	2.81198e-05
LXN	1.11606	0.000252346	0.00649476	1.10906	0.000333342	0.00736243	1.10714	1.24429e-05	0.000295625
TSHR	1.77538	0.000251455	0.00649476	1.62175	0.000766259	0.0120557	1.62087	1.68409e-05	0.000381006
ENSSSCG00000035037	-2.11023	0.000233941	0.00622099	-2.3532	0.000250582	0.00619091	-2.35306	2.14082e-06	6.86563e-05
LENG9	-1.18076	0.00026259	0.00663727	-1.15178	0.000168805	0.00486455	-1.15189	2.84285e-06	8.63566e-05
SIM1	-1.6001	0.000238376	0.00631042	-1.59665	0.000267016	0.00642068	-1.59584	2.54915e-07	1.19628e-05
EPDR1	1.08754	0.000232501	0.00619486	1.01878	0.000357483	0.00765906	1.01715	1.16007e-05	0.000279117
ENSSSCG00000013105	-1.12118	0.000275271	0.00687519	-1.11268	0.000131668	0.00414103	-1.1132	1.71033e-06	5.79982e-05
BHLHE41	1.48952	0.000250373	0.00649476	1.2767	0.00222287	0.0232433	1.27431	8.44371e-05	0.00138218
LENG1	-1.15269	0.000274286	0.00686321	-1.0537	0.00033354	0.00736243	-1.05895	8.6169e-06	0.000214475
RETREG1	-2.11812	0.000240926	0.00634454	-1.71878	0.006247	0.0443424	-1.72155	0.00413875	0.0282718
LY6G6C	-3.66767	5.02151e-05	0.00253166	-3.22453	8.36568e-06	0.000962194	-3.24501	9.13943e-14	3.7442e-11
EPHB2	2.08034	0.00029494	0.00723323	1.87849	0.00072797	0.0117642	1.87954	8.16781e-06	0.000205661
SMS	-1.30451	0.000254771	0.00651625	-1.47972	9.99902e-05	0.00355923	-1.478	5.47325e-08	3.22815e-06
BMPR1B	1.33294	0.000300479	0.00730305	1.29115	0.000359708	0.00769457	1.28988	6.05069e-06	0.00016013
PER2	-1.49906	0.000310196	0.00745081	-1.5115	0.000200248	0.00540352	-1.51411	1.02786e-06	3.8375e-05
MEIS1	1.38076	0.000318001	0.00751089	1.3731	0.000395259	0.00812198	1.3716	8.25923e-06	0.000207401
B4GALT5	-1.23874	0.000311603	0.00746332	-1.32416	7.23225e-05	0.00298127	-1.32446	2.12594e-07	1.02627e-05
ENSSSCG00000032591	-1.73634	0.000306341	0.00740569	-1.7893	0.000333832	0.00736243	-1.78667	2.29816e-07	1.09546e-05
ADRB2	-1.5103	0.000298627	0.00727105	-1.71182	0.000168098	0.00486455	-1.71072	3.65826e-08	2.2914e-06
RBM19	-1.03607	0.000323184	0.00753379	-1.14441	0.000106897	0.00369829	-1.14531	8.21109e-07	3.24124e-05
PXYLP1	1.03274	0.000349349	0.0078833	1.03281	0.000347561	0.00751773	1.03172	1.56062e-05	0.000355208
STAMBPL1	1.06749	0.000382795	0.00837334	1.19273	7.17361e-05	0.00298127	1.19338	2.36127e-07	1.12201e-05
CASP7	-1.06933	0.000346584	0.00786585	-1.14882	0.000248685	0.00619091	-1.14724	4.52086e-06	0.00012505
KLHL13	1.08005	0.000404487	0.00865246	1.11874	0.000297095	0.00687637	1.11661	9.49745e-06	0.000234849
ATF3	-2.47995	0.000339982	0.00778858	-2.65886	0.000606672	0.0105213	-2.65489	3.55635e-06	0.00010268
TIAM2	-1.85707	0.000373103	0.00826405	-2.05275	8.10611e-05	0.00319579	-2.05039	1.45257e-09	1.37613e-07
PRKAG2	-1.1778	0.000342069	0.00781	-1.24993	0.000102893	0.00363396	-1.25044	3.71577e-07	1.62785e-05
HSD17B6	1.72761	0.000228857	0.00614605	1.93679	3.22843e-05	0.00188861	1.94204	2.25801e-08	1.51447e-06
MTHFD1L	-1.23602	0.000407888	0.00870155	-1.0461	0.00136676	0.0171721	-1.0494	0.000125883	0.00190907
PLPP7	1.14836	0.000355979	0.00799302	1.07725	0.000705375	0.0115759	1.07588	2.2638e-05	0.000480598
CALCR	1.34272	0.000408066	0.00870155	1.35901	0.000480723	0.00923451	1.36113	1.05745e-05	0.000257285
DNAJA4	-1.69756	0.000356866	0.0079997	-1.83466	0.000208535	0.00547032	-1.83211	3.04955e-08	1.94223e-06
RASGEF1B	-1.48403	0.000379818	0.00833511	-1.44804	0.0012103	0.0160399	-1.45123	1.12235e-05	0.000271334
ANKRD1	-2.84733	0.000390351	0.00844329	-3.08028	0.000563353	0.0101852	-3.07598	9.87366e-07	3.73229e-05
IP6K3	-1.06109	0.000374752	0.00826405	-1.13698	0.000346538	0.00751773	-1.13617	5.20412e-06	0.000139865
ENSSSCG00000051428	1.27124	0.000424937	0.00899063	1.25974	0.000237785	0.00606173	1.25701	2.79595e-06	8.51024e-05
TRPV3	-1.61772	0.000426562	0.00899695	-1.57041	0.000617851	0.0106201	-1.57683	3.12942e-06	9.30111e-05
DNAH17	-1.72506	0.000466792	0.00950545	-1.37785	0.00459095	0.0368522	-1.38078	0.000601971	0.00653162
SNX25	-1.45793	0.00044404	0.00921959	-1.56771	7.08609e-05	0.00298127	-1.56514	6.08648e-08	3.53482e-06
CLDN6	-2.21052	0.000473605	0.00958108	-1.93577	0.000840954	0.0127607	-1.93396	1.01784e-05	0.000249248
ENSSSCG00000042640	-1.53592	0.000490999	0.0097069	-1.49944	0.000317168	0.00712412	-1.50242	3.20995e-06	9.50322e-05
EXTL2	1.02502	0.000502818	0.0098213	1.10257	0.000337815	0.00737479	1.10262	8.06398e-06	0.000203723
OSMR	-1.56337	0.000456354	0.00942021	-1.72241	8.96303e-05	0.00334867	-1.72176	2.27267e-08	1.51758e-06
ENSSSCG00000048298	-3.1955	0.000190121	0.00556894	-2.58934	0.000317281	0.00712412	-2.61055	2.74559e-07	1.27271e-05
NEXN	-1.07235	0.000445492	0.00922407	-1.13366	0.000478624	0.00920722	-1.13127	7.78127e-06	0.000197936
VPS72	-1.09834	0.000426235	0.00899695	-1.11494	0.000170272	0.0048821	-1.11619	1.4056e-06	4.95491e-05
HBEGF	-1.66353	0.000428	0.00899927	-1.84591	0.00049663	0.00947659	-1.84423	3.4992e-05	0.000678273
BMP5	1.10074	0.0004851	0.00967396	1.01199	0.00145285	0.0176228	1.00998	0.000166849	0.00235854
STX3	-2.08958	0.000514594	0.00991388	-1.94931	0.000187546	0.0052121	-1.94982	5.62019e-07	2.3517e-05
ENSSSCG00000042665	-1.59492	0.000545461	0.010303	-1.59357	0.000356413	0.00765133	-1.59609	2.1915e-06	6.99343e-05
ENSSSCG00000045976	-2.67568	0.000209926	0.00579624	-2.63796	4.09869e-05	0.0022146	-2.65578	2.4875e-08	1.62524e-06
CEP57L1	1.83226	0.000515677	0.00992001	1.69428	0.000900524	0.0133226	1.69577	2.89807e-05	0.000590443
SOX9	-2.48966	0.000581404	0.010739	-2.57418	5.78963e-05	0.00262694	-2.57014	2.5967e-10	3.39318e-08
KCNJ2	1.26658	0.000482163	0.00964468	1.02545	0.00416714	0.0346503	1.02329	0.000469259	0.00533611
TPX2	1.04793	0.000590129	0.0108741	1.06702	0.000384866	0.00800893	1.06643	1.41292e-05	0.000330509
SLC6A4	1.49054	0.000568302	0.010558	1.60237	0.000214756	0.00557955	1.60052	2.36069e-06	7.42392e-05
SMG1	-1.09243	0.000493692	0.00973972	-1.16224	0.000310414	0.00705165	-1.16319	5.12957e-06	0.000138352
PFKFB3	-1.222	0.00048777	0.00968853	-1.32545	0.000711443	0.0116388	-1.32788	6.14434e-06	0.000161976
TMCC3	-1.10784	0.000613579	0.0111546	-1.05737	0.000798149	0.0123485	-1.05823	5.67273e-05	0.00100086
ND6	1.18064	0.000565903	0.0105423	1.02938	0.001016	0.0143681	1.02867	3.82212e-05	0.000729669
TINAGL1	-1.26363	0.000543358	0.0102776	-1.3389	0.00040551	0.00822052	-1.3381	1.888e-06	6.23492e-05
SOCS3	-2.36378	0.000578017	0.0106945	-2.70986	0.000281609	0.00668186	-2.70912	9.50257e-07	3.62528e-05
GPRC5A	-1.89349	0.000693385	0.0120406	-1.62893	0.00204526	0.0219792	-1.63431	0.000102195	0.00160693
GLUL	-1.10046	0.000582005	0.010739	-1.14437	0.000469457	0.00905658	-1.14695	6.67119e-06	0.000173154
CA13	1.56043	0.000696691	0.0120625	1.53054	0.000382874	0.00798853	1.53086	6.42375e-06	0.000167592
TUBGCP5	1.01393	0.000746852	0.0127087	1.04145	0.000611409	0.010563	1.04105	2.60432e-05	0.000535635
HK3	-1.13689	0.000719245	0.0123474	-1.00639	0.00108136	0.0148523	-1.00754	0.000103644	0.00162801
TMC1	-1.34056	0.000655779	0.0116142	-1.24467	0.00125764	0.0164165	-1.25181	9.7158e-05	0.00154535
MYOD1	-1.03511	0.000606685	0.0111037	-1.18803	0.0001241	0.00398192	-1.19057	6.76073e-07	2.75482e-05
RTKN2	-3.16958	0.000602197	0.0110664	-2.50093	0.000927238	0.0135217	-2.51397	4.79562e-06	0.000131689
GADD45G	-1.52277	0.000622279	0.0112375	-1.41948	0.00129327	0.016625	-1.42075	1.20565e-05	0.000288708
SLC20A1	-1.33949	0.00064761	0.0115261	-1.47707	0.000602178	0.0105213	-1.4796	2.1424e-06	6.86563e-05
ENSSSCG00000041778	-2.16851	0.000477347	0.00959595	-2.00852	0.000444379	0.0087343	-2.02126	9.2252e-06	0.000228864
ZBTB39	-1.05914	0.000848431	0.0138298	-1.01297	0.000975944	0.0139948	-1.01411	7.36358e-05	0.00124295
C4BPA	1.26336	0.000658248	0.0116276	1.05476	0.00136894	0.0171721	1.05236	7.92558e-05	0.00131296
ENSSSCG00000042281	-3.316	0.00047758	0.00959595	-3.28668	6.30117e-06	0.000839816	-3.3006	3.78481e-12	8.19573e-10
TMEM251	-1.09209	0.000789121	0.0132615	-1.20165	0.000159575	0.00474387	-1.2013	1.72686e-06	5.84279e-05
MYC	-1.6889	0.000721579	0.0123717	-1.64585	0.00185151	0.0205989	-1.64626	0.000327526	0.00398447
FAM217B	1.08559	0.000863892	0.013981	1.06094	0.00138092	0.0172491	1.05828	0.000162057	0.0023087
ENSSSCG00000007789	-1.43883	0.000895492	0.0142589	-1.38241	0.001049	0.0145465	-1.38478	3.89461e-05	0.000738855
ENSSSCG00000047852	1.59471	0.000770053	0.0129732	1.3748	0.00389215	0.0332611	1.37022	0.000117837	0.00181337
ENSSSCG00000048677	3.30141	0.000301979	0.00732638	2.75519	0.000578353	0.0103206	2.77187	1.60497e-06	5.53844e-05
HIPK2	-1.42264	0.000872797	0.0140414	-1.52899	0.000429122	0.00850842	-1.52952	2.0186e-06	6.55202e-05
NRIP2	1.13604	0.00101447	0.0154003	1.13273	0.00133406	0.0169609	1.13083	0.000135885	0.00202475
VASH2	-1.31564	0.000836671	0.0137329	-1.32918	0.00184737	0.0205698	-1.32696	4.72197e-05	0.000863397
STC2	-1.13341	0.000852406	0.0138613	-1.08871	0.00150875	0.0179962	-1.08706	0.00011233	0.00174636
PHLDA2	-1.21981	0.00100736	0.0153503	-1.22424	0.000677065	0.0113362	-1.22331	3.06186e-05	0.000617177
ANPEP	-1.30892	0.00100428	0.0153379	-1.32761	0.00068817	0.0114564	-1.32806	2.09224e-05	0.000451127
TMPRSS9	-1.57856	0.000988824	0.0152356	-1.38563	0.00183333	0.0204639	-1.38985	0.000153509	0.00222244
ENSSSCG00000051634	-1.28003	0.00101632	0.0154003	-1.24507	0.000720147	0.0117387	-1.24875	3.36649e-05	0.00066358
SLC38A4	1.48074	0.000916209	0.014499	1.52621	0.000498625	0.00948437	1.52196	2.18423e-06	6.98494e-05
ATP2B3	-1.32665	0.000927876	0.0146154	-1.40208	0.000262453	0.00636742	-1.40458	1.8074e-06	6.04779e-05
MIR133A-2	2.02311	0.00105619	0.0158421	1.85865	0.00146506	0.0176637	1.8566	4.79943e-05	0.000875449
BOLL	1.03928	0.00108019	0.0159716	1.20517	0.000203869	0.00541987	1.20567	2.53998e-06	7.8365e-05
ENSSSCG00000024290	3.45595	0.000255489	0.00651625	3.19004	0.000381822	0.00797885	3.24617	4.24118e-06	0.000118394
CTHRC1	1.42465	0.00112689	0.0163048	1.47624	0.000553734	0.010115	1.47796	1.5342e-05	0.000350761
MAP3K15	-1.45615	0.00107431	0.0159059	-1.32859	0.00122881	0.0161955	-1.33097	8.64118e-05	0.0014054
ENSSSCG00000051090	-1.2589	0.00089578	0.0142589	-1.52247	0.000160204	0.00474387	-1.52268	1.5385e-07	7.74611e-06
TXLNG	-1.08014	0.0010851	0.0159784	-1.04415	0.00131141	0.0168103	-1.04533	0.00015071	0.00219238
LIPG	-2.55543	0.0011169	0.0162701	-2.27762	0.00274805	0.0264933	-2.27779	0.000434278	0.00500212
CREM	-1.18879	0.000868002	0.0140141	-1.39865	0.000527988	0.00984948	-1.39767	2.46951e-06	7.67066e-05
ENSSSCG00000023672	1.71731	0.00107115	0.01589	1.78631	0.00031254	0.00706753	1.78755	5.60904e-07	2.3517e-05
SLC4A4	1.1435	0.00105919	0.0158444	1.20014	0.000278864	0.00665836	1.19828	5.18431e-06	0.00013958
FAM167B	-1.49612	0.00101139	0.0153772	-1.70645	0.000264038	0.00637945	-1.70515	1.65539e-07	8.25409e-06
FRRS1	1.3349	0.00111956	0.0162738	1.4796	0.000144426	0.00440158	1.4771	4.51328e-07	1.94353e-05
CYP2F1	-1.71673	0.000805868	0.013443	-1.56967	0.00142097	0.0174925	-1.58224	0.000182911	0.00252281
LONRF3	-1.51423	0.000992983	0.0152512	-1.75291	0.00029619	0.00687637	-1.75295	1.27712e-07	6.60704e-06
KCNS3	1.90406	0.00119359	0.0168429	1.89016	0.0016674	0.0192974	1.88902	0.00028964	0.00361645
GNAT1	-2.25947	0.00120905	0.0169042	-2.36578	0.000189907	0.00524257	-2.37118	2.01554e-07	9.82366e-06
ZNF658	1.07792	0.0012963	0.0177401	1.14017	0.000772759	0.0121439	1.13906	4.18412e-05	0.000783967
LIN7A	-1.7481	0.00105446	0.0158367	-1.5942	0.00130311	0.0167356	-1.59909	8.50508e-05	0.00138773
DNASE1L3	1.83395	0.00118558	0.0167837	1.64146	0.00227943	0.0235798	1.64287	0.000184371	0.00253499
TIMP1	-1.32813	0.0010072	0.0153503	-1.55222	0.000461921	0.00896036	-1.55257	9.06398e-07	3.48901e-05
RRAD	-1.13476	0.00106392	0.01589	-1.30897	0.000322198	0.00721064	-1.30809	1.66478e-06	5.658e-05
ENSSSCG00000011000	-1.12794	0.00101132	0.0153772	-1.25077	0.000547554	0.0100486	-1.24819	6.69577e-06	0.000173495
OSGIN1	-1.5259	0.000996575	0.0152866	-1.38442	0.00474733	0.037673	-1.38642	0.00185401	0.0157
ADAMTSL1	1.64876	0.00135058	0.0180993	1.86361	6.61726e-05	0.0028672	1.86577	3.97491e-08	2.47949e-06
ENSSSCG00000047133	1.80494	0.000831949	0.0137095	1.70358	0.00259601	0.0255866	1.71121	0.000323566	0.0039545
LURAP1L	1.17902	0.00137463	0.0183313	1.2369	0.000883084	0.0131753	1.23503	5.6014e-05	0.000991892
SLC25A2	-1.6242	0.00120216	0.0168775	-1.3304	0.0035841	0.0314875	-1.33329	0.000511279	0.00574497
SRCIN1	1.80193	0.00133415	0.0179858	1.55403	0.00741902	0.0493432	1.55306	0.00136869	0.012498
GFPT2	-1.08422	0.00112474	0.0163048	-1.14008	0.000986189	0.0140638	-1.14099	4.29736e-05	0.000802209
TNFRSF19	1.14333	0.00139152	0.0185199	1.22819	0.000688462	0.0114564	1.2268	3.77698e-05	0.000722871
NPTX1	-2.79026	0.00114199	0.0164238	-2.66346	0.000512289	0.00969371	-2.67691	1.749e-06	5.89348e-05
DNAJB5	-1.00941	0.0011969	0.0168429	-1.14046	0.000678984	0.0113544	-1.13913	1.69895e-05	0.000382088
ENSSSCG00000050590	-1.79737	0.00160549	0.0203492	-1.67804	0.00143039	0.0174925	-1.68378	7.7294e-05	0.00129033
PPP1R15A	-1.4624	0.00120766	0.0169022	-1.42901	0.0013265	0.0169151	-1.42794	1.23404e-05	0.000294235
NDEL1	-1.28107	0.001245	0.0172821	-1.61087	0.000628949	0.0107564	-1.61003	1.32525e-06	4.7045e-05
CYP26B1	-2.54459	0.00168173	0.0209244	-2.42694	0.00233762	0.0239809	-2.43565	0.000293352	0.00365344
CCDC89	2.06637	0.00147537	0.0192209	1.83043	0.00337665	0.0302789	1.83371	0.000303874	0.00375703
ENSSSCG00000045048	-1.40851	0.00170034	0.0210019	-1.38975	0.00124179	0.0162559	-1.3942	7.55227e-05	0.00126915
CENPE	1.13263	0.00160031	0.0203478	1.14305	0.00334637	0.0301448	1.14329	0.000414215	0.00483719
PLEC	-1.00828	0.00138736	0.0184827	-1.19796	0.000450667	0.00881955	-1.19891	5.09265e-06	0.000137847
KLHL21	-1.02139	0.00133091	0.01796	-1.34056	0.000397627	0.00813864	-1.34104	2.35274e-06	7.42392e-05
ADAM12	1.0055	0.00177483	0.0215062	1.19053	0.000116739	0.00386819	1.19142	1.14848e-06	4.19487e-05
ENSSSCG00000029771	1.43974	0.00148357	0.0192734	1.5975	0.000367938	0.00781699	1.5991	6.05321e-06	0.00016013
FLRT3	1.23978	0.00159538	0.020316	1.20306	0.00457611	0.0367662	1.21018	0.000800084	0.00825012
HSPA6	-3.33786	0.00147236	0.0192209	-3.17266	0.00676522	0.0464744	-3.1625	0.000456449	0.0052139
COL6A6	1.26003	0.00143162	0.0188416	1.29872	0.00118282	0.0157733	1.30016	2.17539e-05	0.000465743
ENSSSCG00000045225	-1.81912	0.00140742	0.0186583	-1.57637	0.00426059	0.0349278	-1.58833	0.000899351	0.00905204
ZSCAN20	-1.16835	0.00194242	0.0227487	-1.10735	0.00186482	0.0207131	-1.11046	0.000241508	0.00313155
ENSSSCG00000050824	-1.50601	0.00191809	0.0226005	-1.18803	0.00598213	0.0433232	-1.19066	0.00123365	0.0115787
ENSSSCG00000012504	1.08154	0.0020688	0.0236569	1.20261	0.000586779	0.0103916	1.2013	2.20839e-05	0.00047015
METTL24	1.55045	0.00194672	0.0227583	1.73408	0.000407439	0.00823501	1.73983	7.97936e-06	0.000201922
SNORD86	-1.20487	0.00158149	0.0201685	-1.04278	0.00588169	0.0429344	-1.04908	0.00206432	0.0168775
DIAPH3	1.42991	0.00146828	0.0192023	1.53178	0.00162196	0.0188816	1.54403	0.000167267	0.00235854
KCNJ3	1.96203	0.00166102	0.0207714	1.87165	0.00306884	0.0283706	1.87784	0.000365993	0.00437173
NOX5	1.68089	0.00221975	0.0247975	1.79898	0.000749029	0.0119509	1.79704	1.18977e-05	0.000285356
CRYAB	-1.05204	0.00173202	0.0211607	-1.15376	0.000616914	0.0106175	-1.15227	1.02383e-05	0.00025031
BGLAP	-1.24099	0.00230542	0.0253373	-1.10909	0.00303631	0.0281635	-1.1125	0.000530724	0.00591794
CTSO	1.00521	0.00263446	0.0274413	1.09464	0.0011391	0.0154022	1.09503	9.25414e-05	0.00148596
ENSSSCG00000042776	2.67605	0.000998666	0.0152866	2.58648	0.00108303	0.0148523	2.62304	3.63844e-05	0.000698121
PWWP3B	1.28966	0.00259593	0.0272704	1.25909	0.00260416	0.0256181	1.25681	0.00030847	0.00379528
ENSSSCG00000046102	1.29832	0.00240684	0.0261342	1.27905	0.00241848	0.0244843	1.27591	0.00020487	0.00274573
CLEC2B	-1.15584	0.00273734	0.0280324	-1.07301	0.00373958	0.0323858	-1.07339	0.000784013	0.00810646
SRPK2	-1.20001	0.00194056	0.0227487	-1.385	0.00135514	0.0170833	-1.38146	1.7234e-05	0.0003853
GP9	1.46805	0.00224695	0.0250396	1.64504	0.00105959	0.0146634	1.6501	0.000108753	0.00169596
XIRP2	-1.00053	0.0022048	0.0247108	-1.14218	0.00121109	0.0160399	-1.13922	3.50971e-05	0.000678657
KBTBD13	2.9535	0.00168811	0.0209845	2.99445	0.000374479	0.00787393	3.01199	1.18873e-06	4.30042e-05
GPR85	1.92869	0.00221525	0.0247881	1.72648	0.00423466	0.0348912	1.73532	0.000733668	0.00768312
IFRD1	-1.53002	0.00202623	0.0233077	-1.45913	0.00632613	0.0446849	-1.45887	0.00273942	0.0208874
CFAP69	1.56806	0.00241387	0.0261895	1.47902	0.00456143	0.0366917	1.48751	0.000843807	0.0086015
NTSR2	-3.42914	0.00265964	0.0275765	-3.57721	5.42289e-05	0.00258053	-3.57548	3.89322e-11	6.34553e-09
IL1RAP	-1.27092	0.00281359	0.0284069	-1.23764	0.00191329	0.0210592	-1.23668	0.00018665	0.00255809
EVA1C	-1.36209	0.0028376	0.0285698	-1.40036	0.00135538	0.0170833	-1.40181	6.90984e-05	0.0011795
PRRT4	1.7009	0.00260307	0.0272834	1.75408	0.00153164	0.018139	1.75781	7.8624e-05	0.00130821
MAP2K6	1.17535	0.00280842	0.0284069	1.3542	0.000305744	0.00699242	1.35232	5.77145e-06	0.000153211
WFDC1	-1.55883	0.00241967	0.0262315	-1.59545	0.00274857	0.0264933	-1.59463	0.000775296	0.00806032
CNGA4	-1.91327	0.00278057	0.0282276	-1.64565	0.00386739	0.0331121	-1.65329	0.000542321	0.00601353
C1QTNF6	1.62003	0.00274959	0.028101	1.57441	0.00260488	0.0256181	1.57613	7.65583e-05	0.00127946
CPM	-1.68808	0.00305495	0.0296748	-1.52939	0.00558656	0.0415151	-1.53474	0.00039463	0.00465148
RAB30	-1.09673	0.00298403	0.0293341	-1.15167	0.0018437	0.0205459	-1.15326	0.000196577	0.00265884
PLA2G4E	1.45863	0.00313166	0.0301753	1.36358	0.00558271	0.0415151	1.3666	0.00108417	0.0105143
ENSSSCG00000033786	-1.02675	0.00218389	0.0245589	-1.13824	0.00142371	0.0174925	-1.13615	5.69036e-05	0.00100179
UGCG	-1.23714	0.00323589	0.0305855	-1.26082	0.00109339	0.0149632	-1.26255	8.38571e-05	0.00137565
AGO2	-1.46133	0.00244683	0.0263743	-1.74906	0.000410566	0.00826346	-1.74847	3.90795e-07	1.70221e-05
ENSSSCG00000026043	-2.74603	0.00295493	0.0292884	-2.22471	0.00693311	0.0471549	-2.24755	0.00324066	0.0236548
MLPH	-1.26442	0.00295864	0.0292884	-1.12153	0.00498913	0.0387973	-1.12795	0.00133173	0.0122267
ENSSSCG00000037565	-1.52567	0.00317914	0.0303173	-1.58768	0.000932536	0.0135589	-1.58755	2.36196e-05	0.000496569
PISD	-1.25214	0.00248111	0.0265699	-1.53584	0.000591481	0.0104042	-1.53414	1.94558e-06	6.38336e-05
ENSSSCG00000002348	1.03476	0.00359205	0.0324337	1.14176	0.00221804	0.0232433	1.14091	0.000310355	0.00381229
ENSSSCG00000036247	-1.29198	0.00308922	0.0299257	-1.2176	0.00392113	0.0334035	-1.23093	0.00119271	0.0112853
ENSSSCG00000030300	-1.56917	0.00358784	0.0324337	-1.49719	0.00332919	0.03006	-1.50335	0.000272052	0.00343934
C5orf49	-1.45832	0.00345123	0.0316896	-1.36534	0.00287608	0.0272574	-1.37426	0.000460213	0.00524504
ENSSSCG00000048979	-1.48433	0.00314542	0.0301898	-1.41833	0.00143631	0.0174925	-1.42902	0.000183317	0.00252611
ENSSSCG00000025483	-2.02385	0.00360391	0.0324759	-2.14377	0.00040303	0.00818247	-2.15199	3.58816e-06	0.000103402
LEP	2.41766	0.00253698	0.0268481	2.19465	0.00193483	0.0211394	2.2053	0.000151018	0.00219265
ENSSSCG00000051026	3.15291	0.00174158	0.0212387	2.95594	0.00087886	0.0131278	2.98856	2.60397e-05	0.000535635
SNORD38B	-1.56615	0.00270834	0.0279532	-1.41724	0.0057778	0.0424626	-1.4289	0.00231335	0.0183495
ENSSSCG00000010084	-1.37686	0.00389464	0.0340967	-1.48234	0.00152107	0.0180795	-1.48574	0.000116612	0.00179635
ENSSSCG00000050398	-1.10139	0.00396169	0.0344634	-1.00453	0.00660948	0.0458194	-1.00707	0.00201244	0.0165966
PITX2	1.1213	0.00347887	0.0318924	1.14012	0.00304866	0.0282347	1.13711	0.000431814	0.0049813
CYP4B1	2.2342	0.00339098	0.031306	1.91032	0.00321777	0.0292489	1.91775	0.000134651	0.00201164
PANX1	-1.40622	0.00400314	0.0346905	-1.36357	0.00169808	0.0194834	-1.36582	0.000141206	0.00209228
PTX3	-1.56025	0.00327086	0.0307838	-1.87653	0.000845114	0.0127775	-1.87788	6.6077e-05	0.00113875
PHGDH	1.77221	0.00426933	0.0362559	2.06699	0.000191388	0.00525426	2.07251	1.00248e-06	3.77062e-05
ENSSSCG00000042430	-1.14159	0.00358577	0.0324337	-1.25234	0.00119757	0.0159386	-1.25407	6.16296e-05	0.00107377
HVCN1	1.20181	0.00445297	0.0371961	1.16946	0.00430483	0.0351912	1.16853	0.000529426	0.00591251
ANGPTL4	-1.17145	0.00291444	0.0290844	-1.18127	0.00231071	0.0237768	-1.18273	8.85015e-05	0.0014304
KLF5	-1.04518	0.00313664	0.0301776	-1.13875	0.00151788	0.0180575	-1.13652	7.13622e-05	0.00121268
GLDC	1.46615	0.00396021	0.0344634	1.46994	0.00619442	0.0441686	1.47664	0.00133729	0.0122556
THBS1	-1.69807	0.0029949	0.0293435	-2.17348	0.000979467	0.0139974	-2.17405	4.39892e-05	0.000817143
NABP1	-1.33762	0.00319941	0.0303496	-1.44783	0.00389505	0.0332649	-1.44865	0.00126402	0.0118125
RAB3B	-1.91392	0.00431224	0.0364997	-1.84033	0.00171001	0.0195376	-1.84884	0.000115249	0.00178259
UPK1B	-1.83372	0.00333988	0.0311095	-1.56396	0.00467857	0.0372582	-1.579	0.00170638	0.0147297
KLHL25	1.31561	0.00492458	0.0398531	1.23992	0.00676601	0.0464744	1.24156	0.00174623	0.0149714
SCARNA12	-1.28316	0.00472066	0.0386837	-1.18184	0.00721752	0.0484574	-1.18699	0.00225038	0.0180196
ENSSSCG00000046945	-1.0756	0.00317682	0.0303173	-1.23992	0.00139907	0.017328	-1.23768	3.16276e-05	0.000632468
ENSSSCG00000042185	-1.12549	0.00495136	0.0398992	-1.10779	0.00356214	0.0313685	-1.11165	0.000711765	0.00750955
PLEKHG6	-1.21216	0.00498095	0.0400125	-1.12819	0.00645237	0.04527	-1.13176	0.00171539	0.0147906
LRRN1	1.85623	0.00506717	0.0404293	1.99867	0.000698506	0.0115377	1.99825	6.38329e-06	0.000167112
IL1RL1	-1.68814	0.0051265	0.0407297	-1.75995	0.00154898	0.0182672	-1.76202	9.60411e-05	0.00153026
ADAMTS18	2.45171	0.00265476	0.0275701	2.69006	0.000610592	0.0105623	2.73709	3.28029e-05	0.000650819
TNIP3	1.34898	0.00480958	0.0392464	1.39824	0.00278049	0.0266615	1.40512	0.000388022	0.00458787
ENSSSCG00000039656	-1.3184	0.00444406	0.0371581	-1.22101	0.00524271	0.0398328	-1.23211	0.00228676	0.0182436
GAL3ST3	1.91274	0.00376963	0.0333706	2.17774	0.00042696	0.00847795	2.1991	2.56629e-05	0.00052997
ARAP2	1.40784	0.00528846	0.0414855	1.3487	0.00649422	0.0453659	1.35642	0.00149114	0.0132663
PCK1	-2.16987	0.00560619	0.0427622	-2.23202	0.00168181	0.0193951	-2.24796	3.42384e-05	0.000668796
ANGPT1	1.50495	0.00576662	0.0435522	1.79704	0.000636348	0.0108692	1.79789	1.94449e-05	0.000425467
STC1	-1.16067	0.00536743	0.0417631	-1.09617	0.00731148	0.0488946	-1.09853	0.00183797	0.0155816
ENSSSCG00000044764	1.07724	0.00563118	0.0429046	1.17881	0.0045153	0.0364503	1.18025	0.00117744	0.0111688
ENSSSCG00000047596	1.49229	0.00528893	0.0414855	1.59452	0.00285513	0.0271537	1.60312	0.000400537	0.00471744
HHATL	-1.11385	0.00489612	0.0397136	-1.22509	0.000878932	0.0131278	-1.22412	4.02022e-05	0.000759831
ENAH	-1.18109	0.00380291	0.0335775	-1.32476	0.00313609	0.0288546	-1.32263	8.85151e-05	0.0014304
ENSSSCG00000051287	-1.22468	0.00589945	0.0441638	-1.16515	0.00634718	0.0447171	-1.17407	0.00202669	0.0166507
ENSSSCG00000048442	-2.40718	0.00488121	0.0396876	-2.24915	0.00198988	0.0215549	-2.26756	0.000140389	0.00208221
FAM124A	-1.34001	0.00623187	0.0456131	-1.41058	0.00269328	0.0261463	-1.41093	0.000346813	0.00418217
CDK15	1.3693	0.00563108	0.0429046	1.54781	0.0015587	0.0183499	1.55825	0.000245374	0.00316543
SLC2A10	1.02485	0.00629114	0.0459206	1.11809	0.00245762	0.0247624	1.11743	0.000411167	0.00480529
ENSSSCG00000004573	-1.48222	0.00651409	0.0469666	-1.72247	0.00153276	0.018139	-1.7275	5.24338e-05	0.00093947
FOSL1	-3.50079	0.00671672	0.0477363	-3.54736	0.000129971	0.00410877	-3.54591	3.95819e-07	1.71915e-05
EPHA3	1.32715	0.00675337	0.0478597	1.32187	0.00490128	0.0384583	1.32343	0.00100594	0.00992707
CYP2A19	1.31068	0.0064039	0.0465682	1.47615	0.00226121	0.0234574	1.47859	0.000160308	0.00229457
ANKRD34A	1.15551	0.00503301	0.0402605	1.15014	0.00561384	0.0416265	1.15115	0.000697401	0.00741318
ENSSSCG00000044446	-3.16129	0.0048369	0.0393983	-2.99338	0.000606658	0.0105213	-3.02147	3.26346e-06	9.58672e-05
FGF6	1.36928	0.0066582	0.0476578	1.27869	0.00651679	0.0454135	1.27958	0.0012654	0.0118182
ENSSSCG00000029160	-1.56105	0.00469693	0.0385742	-1.51588	0.00633493	0.0447093	-1.51227	0.0014373	0.0129451
ENSSSCG00000018076	1.03715	0.00670294	0.0476974	1.03285	0.00588203	0.0429344	1.03357	0.0015345	0.0135626
CDH2	-1.35147	0.00715542	0.0495617	-1.47025	0.00132109	0.0168915	-1.47255	8.88174e-05	0.00143223
ACKR4	-1.1595	0.00685188	0.0481906	-1.13975	0.00578936	0.0424804	-1.14329	0.00128593	0.0119584
MICAL2	-1.1306	0.00546172	0.0422303	-1.22077	0.00311491	0.0287084	-1.22132	0.000198291	0.00267443
MED12L	1.20029	0.00687206	0.0482645	1.39091	0.000749904	0.0119509	1.38898	2.93153e-05	0.000595659
JMY	-1.12094	0.00662078	0.0475147	-1.22749	0.00127726	0.0165762	-1.22834	8.42852e-05	0.00138118
ENSSSCG00000042114	-1.71821	0.00655842	0.0472109	-1.63132	0.00555954	0.0414396	-1.64676	0.00192123	0.0160718
ATP8A1	1.01731	0.00643979	0.0467141	1.01442	0.00480924	0.0379794	1.01288	0.000886791	0.00894938
PERP	-1.10798	0.00689756	0.0484186	-1.12454	0.00253014	0.0252307	-1.12517	0.000289231	0.00361431
SEMA3F	-1.09419	0.00663607	0.0475679	-1.32689	0.00181321	0.0203088	-1.3263	3.84063e-05	0.000730443

## Sheet: Supplementary Table S3
Table S3 Summary of overlapped differentially expressed genes obtained in the high and low CIE a* groups using limma, edgeR and DESeq2 packages
Genename	limma_log2FC	limma_pvalue	limma_qvalue	edgeR_log2FC	edgeR_pvalue	edgeR_qvalue	DEseq2_log2FC	DEseq2_pvalue	DEseq2_qvalue
NR4A3	-3.34479	5.13147e-10	6.87411e-06	-3.3228	1.14519e-08	0.00015341	-3.32181	3.27107e-37	4.58963e-33
MAFF	-3.13841	2.30618e-08	0.000154468	-3.06588	2.06101e-07	0.00092031	-3.06413	6.06259e-26	4.25321e-22
PPARGC1A	-2.76266	1.59239e-07	0.000533291	-2.90667	4.54168e-07	0.00106681	-2.9041	2.03503e-23	9.51782e-20
TLE4	-1.09462	4.25272e-07	0.00113939	-1.1444	2.87073e-07	0.000961406	-1.14275	7.34981e-15	1.28907e-11
CCN1	-2.513	1.07323e-06	0.00142492	-2.50375	2.44665e-06	0.00145895	-2.50191	2.18007e-17	5.09808e-14
KLHL13	1.63154	7.81409e-07	0.00142492	1.6338	4.77818e-07	0.00106681	1.63762	8.28418e-16	1.66051e-12
ACKR2	-1.74765	1.01388e-06	0.00142492	-1.69662	8.14767e-07	0.00136433	-1.69728	4.00194e-14	5.61512e-11
TRIM63	-1.90872	1.39998e-06	0.00144263	-1.94578	1.94031e-06	0.00145895	-1.94119	1.18019e-14	1.83992e-11
PRKCQ	1.46477	2.06013e-06	0.00172875	1.35182	1.47339e-05	0.00289182	1.35643	1.67387e-09	3.05014e-07
ADAMTS1	-2.01752	2.15922e-06	0.00172875	-1.93714	9.49257e-06	0.00247225	-1.93781	1.20851e-12	8.72736e-10
LDLR	-1.55263	2.31236e-06	0.00172875	-1.50714	8.44654e-06	0.00230918	-1.50831	2.04522e-10	5.12438e-08
GADD45A	-2.40543	2.33661e-06	0.00172875	-2.54171	2.36515e-06	0.00145895	-2.53944	1.2858e-17	3.6082e-14
PPP1R15A	-2.04217	2.36647e-06	0.00172875	-1.98675	4.22635e-06	0.00176926	-1.9846	6.93967e-14	8.40559e-11
PPL	-1.23858	2.5083e-06	0.00172875	-1.27229	1.13238e-06	0.00145895	-1.27098	2.30507e-12	1.41103e-09
GABARAPL1	-1.35888	2.58099e-06	0.00172875	-1.38107	2.42433e-06	0.00145895	-1.37879	1.19558e-11	4.93386e-09
ENSSSCG00000023045	1.14132	2.75953e-06	0.00176031	1.13931	2.37021e-06	0.00145895	1.14174	7.24158e-12	3.50368e-09
IRS2	-1.50375	2.95939e-06	0.00177438	-1.54614	2.34658e-06	0.00145895	-1.54443	1.30621e-12	8.72736e-10
ADRB2	-1.65233	3.05783e-06	0.00177438	-1.67569	2.29869e-06	0.00145895	-1.67428	5.2274e-13	4.31445e-10
OSMR	-1.63117	3.17895e-06	0.00177438	-1.63111	1.15235e-06	0.00145895	-1.62989	4.3989e-13	4.11473e-10
DECR2	1.32589	3.45417e-06	0.00185088	1.27492	6.43935e-06	0.00187525	1.27595	4.08413e-10	9.71261e-08
CREM	-1.27324	3.83541e-06	0.00188896	-1.34038	9.59669e-06	0.00247225	-1.33846	9.50214e-10	1.96066e-07
PIM3	-1.25334	3.91053e-06	0.00188896	-1.28078	3.51223e-06	0.00156833	-1.27864	1.10852e-10	3.1742e-08
SYNC	1.49451	4.12199e-06	0.00188896	1.44249	5.32939e-06	0.00187525	1.44527	9.31829e-11	2.78181e-08
ITGB6	1.69837	4.09145e-06	0.00188896	1.66818	1.45048e-06	0.00145895	1.6682	4.25313e-13	4.11473e-10
ENSSSCG00000025582	-1.11806	4.43789e-06	0.00188896	-1.14365	1.861e-06	0.00145895	-1.14248	2.16969e-11	7.80589e-09
SERPINE1	-2.90657	4.70942e-06	0.00188896	-2.72997	3.65083e-05	0.00414461	-2.72777	2.55287e-09	4.11717e-07
ZRANB1	-1.13648	4.79431e-06	0.00188896	-1.19883	2.81753e-06	0.0014886	-1.19692	3.298e-11	1.07615e-08
CXorf38	1.09154	5.04845e-06	0.00193226	1.08911	3.5111e-06	0.00156833	1.09267	2.13082e-11	7.80589e-09
JUNB	-2.75384	5.97301e-06	0.0020793	-2.78566	2.36238e-05	0.0034461	-2.78579	2.31693e-10	5.7033e-08
ASAP3	1.11736	6.05351e-06	0.0020793	1.08618	1.09057e-05	0.00249535	1.08954	1.69846e-09	3.05455e-07
ERRFI1	-1.69672	6.37786e-06	0.00213594	-1.73688	1.5327e-06	0.00145895	-1.73548	5.99391e-13	4.67225e-10
CPM	-2.43041	4.79111e-06	0.00188896	-2.26922	4.05586e-06	0.00175265	-2.26582	2.313e-12	1.41103e-09
CSRNP1	-2.56885	6.89434e-06	0.00221913	-2.39495	4.3574e-05	0.00447388	-2.39306	6.77409e-12	3.39454e-09
ITGB8	1.49865	7.93654e-06	0.00236262	1.48463	7.5529e-06	0.00210886	1.48643	1.29552e-10	3.63548e-08
ENSSSCG00000021656	-2.1674	5.46478e-06	0.00197855	-1.96792	1.62735e-05	0.00298629	-1.96536	9.05073e-10	1.94931e-07
KLHL30	-1.7664	8.72689e-06	0.00252648	-1.76583	5.58024e-05	0.00501697	-1.76613	1.24691e-09	2.42991e-07
SLC16A9	-1.39173	9.03168e-06	0.00252648	-1.36115	9.91182e-06	0.00249535	-1.35787	9.30822e-10	1.94931e-07
PRKAG2	-1.47888	9.8393e-06	0.00264383	-1.579	3.4379e-06	0.00156833	-1.57659	4.06051e-12	2.27892e-09
FLNC	-1.81508	1.00942e-05	0.00264383	-1.69975	4.79975e-05	0.00465924	-1.69945	2.45345e-09	4.00284e-07
FOSL2	-2.15429	1.10268e-05	0.00273545	-2.12137	3.50967e-05	0.00408009	-2.1211	3.95137e-11	1.26004e-08
CLP1	-1.05141	1.41903e-05	0.00302484	-1.0508	5.99526e-06	0.00187525	-1.05114	6.89275e-10	1.53511e-07
RETREG1	-2.19946	1.39035e-05	0.00302484	-2.08705	0.00014446	0.00732752	-2.07972	9.97032e-07	5.61821e-05
ACSL3	1.36402	1.39326e-05	0.00302484	1.31934	1.94318e-05	0.00319858	1.31842	4.65195e-09	6.94377e-07
MAP1A	-1.13721	1.44563e-05	0.00302484	-1.11019	1.51111e-05	0.00289182	-1.11017	1.02133e-08	1.35191e-06
ZNF423	1.06469	1.46513e-05	0.00302484	1.02605	4.21607e-05	0.00437818	1.02933	9.2714e-08	8.97152e-06
FSTL3	-1.17182	1.46771e-05	0.00302484	-1.25333	5.00902e-06	0.00181354	-1.25285	4.04668e-10	9.71261e-08
CD163	-1.85826	1.53359e-05	0.00308679	-1.98463	2.40347e-05	0.00346203	-1.98499	1.27456e-11	5.10952e-09
SPSB1	-2.1006	1.60857e-05	0.00308679	-2.16068	1.15648e-05	0.00249535	-2.16169	2.52666e-12	1.47715e-09
ZFP36L2	-1.13065	1.54871e-05	0.00308679	-1.20315	4.50172e-06	0.00177741	-1.20201	4.42031e-11	1.34829e-08
TRIM7	1.51632	1.66368e-05	0.00313896	1.40646	8.2494e-05	0.00577031	1.40928	4.7645e-08	4.95191e-06
EMP1	-1.08933	1.81159e-05	0.00333446	-1.11664	2.0264e-05	0.00323163	-1.11559	1.18379e-08	1.50997e-06
SEC16B	1.89657	5.29808e-06	0.00197147	1.91397	7.5564e-06	0.00210886	1.92606	8.04441e-12	3.641e-09
IGFBP5	1.50785	1.87526e-05	0.00333446	1.38227	0.000118779	0.00660917	1.385	8.45596e-08	8.23928e-06
CREBRF	-1.34429	1.92519e-05	0.00333446	-1.31833	2.23378e-05	0.00334231	-1.31697	1.10576e-08	1.44997e-06
THBS1	-2.33554	2.18055e-05	0.00365133	-2.31208	0.000181943	0.00797303	-2.31118	6.43127e-07	3.93534e-05
ENSSSCG00000041387	-2.28575	2.29284e-05	0.00370059	-2.18883	7.62899e-05	0.00558459	-2.18564	1.96413e-10	5.01069e-08
FAM180A	-1.66299	2.0646e-05	0.00350093	-1.62117	4.86903e-06	0.00181182	-1.62408	4.16038e-11	1.29721e-08
WFDC1	-1.77628	2.52504e-05	0.00388798	-1.88144	1.13532e-05	0.00249535	-1.88201	2.36198e-11	8.28523e-09
ITGA5	-1.06173	2.45786e-05	0.00385774	-1.11773	9.35818e-06	0.00247225	-1.11771	2.42221e-09	3.99835e-07
MAST4	-1.08535	2.4766e-05	0.00385774	-1.10578	8.08402e-05	0.00576029	-1.10412	4.69637e-07	3.03062e-05
SLC25A5	-1.04461	2.64643e-05	0.00393532	-1.06299	1.29533e-05	0.00266958	-1.06154	9.45072e-09	1.27503e-06
STX3	-2.37969	1.58895e-05	0.00308679	-2.20529	6.3696e-06	0.00187525	-2.20811	1.78723e-11	6.77747e-09
CPT1A	-1.16644	2.59519e-05	0.00392129	-1.11439	6.83765e-05	0.00542591	-1.11015	4.53492e-07	3.01561e-05
TRIM54	-1.10956	2.72547e-05	0.00396853	-1.17791	1.99678e-05	0.00322275	-1.17724	5.30001e-09	7.66644e-07
GRIP2	2.80221	2.67329e-05	0.00393532	2.71727	2.88878e-05	0.00383149	2.71907	5.19268e-12	2.69846e-09
SLC20A1	-1.45632	3.11327e-05	0.00409031	-1.51238	1.57744e-05	0.00293491	-1.50953	4.26174e-10	9.96608e-08
MSS51	1.7507	3.26625e-05	0.00416711	1.57592	0.000252316	0.00933709	1.57891	1.16562e-07	1.09032e-05
LONRF3	-1.60179	3.42183e-05	0.00418778	-1.65257	3.44808e-05	0.00408009	-1.6515	1.4342e-09	2.71937e-07
ADAMTS9	-1.43366	3.4922e-05	0.00418778	-1.47118	3.13011e-05	0.00399342	-1.47245	5.5458e-09	7.94011e-07
BHLHE41	1.69072	3.59204e-05	0.00418778	1.61818	9.66637e-05	0.00619573	1.61958	2.49729e-08	2.90982e-06
ADM	-1.79855	3.52998e-05	0.00418778	-1.88762	3.82142e-05	0.00419604	-1.88415	1.65397e-10	4.50848e-08
SLC19A2	-1.49504	3.50166e-05	0.00418778	-1.60574	4.58942e-05	0.00458805	-1.60394	3.06969e-09	4.89441e-07
PFKFB4	1.07698	3.66407e-05	0.00418778	1.02129	5.63132e-05	0.00502914	1.0241	2.9263e-07	2.1561e-05
FRZB	1.21372	3.47026e-05	0.00418778	1.18882	3.81623e-05	0.00419604	1.19046	3.46018e-08	3.76355e-06
C1QTNF2	1.1743	3.83335e-05	0.00418778	1.08724	0.000185597	0.00802017	1.09137	2.88323e-06	0.000130499
ENSSSCG00000008898	-1.45844	3.6919e-05	0.00418778	-1.38307	0.000243272	0.00920532	-1.37949	8.19669e-07	4.71344e-05
SIAH2	-1.12453	3.61172e-05	0.00418778	-1.11073	8.34898e-05	0.00577031	-1.10751	6.09779e-07	3.78576e-05
EPHB2	2.69284	2.60521e-05	0.00392129	2.58017	1.08569e-05	0.00249535	2.58567	1.39441e-11	5.43471e-09
EYA2	-1.48678	3.13027e-05	0.00409031	-1.45679	2.15137e-05	0.00334231	-1.4559	4.72025e-09	6.97156e-07
RUNX1	-1.85242	3.80721e-05	0.00418778	-1.79728	0.000136464	0.00706533	-1.79675	1.11608e-08	1.44997e-06
SMPDL3A	-2.46664	3.84516e-05	0.00418778	-2.17099	0.00193714	0.0276133	-2.16291	0.0001038	0.00203411
PTPRE	-1.0504	4.18818e-05	0.0043671	-1.02297	2.72214e-05	0.00365541	-1.02371	3.35309e-08	3.67556e-06
GADD45B	-1.5882	4.2054e-05	0.0043671	-1.58602	4.87657e-05	0.00466618	-1.58379	3.3193e-09	5.11792e-07
ROBO1	1.60136	3.77762e-05	0.00418778	1.61399	3.75138e-05	0.00419604	1.61834	1.60763e-08	1.99306e-06
MEDAG	-1.09624	4.41915e-05	0.00448477	-1.05652	4.39627e-05	0.00447388	-1.05382	1.98219e-07	1.67301e-05
ENSSSCG00000046461	-1.01951	4.31189e-05	0.00442241	-1.03816	2.97696e-05	0.00387179	-1.03438	1.12477e-07	1.0639e-05
ITGA1	-1.12029	4.54483e-05	0.00454347	-1.15547	1.8223e-05	0.00309006	-1.15486	1.87176e-08	2.28371e-06
ASB5	-1.10775	4.69635e-05	0.00460246	-1.16067	4.00477e-05	0.00425777	-1.15957	2.03348e-08	2.45963e-06
SLC25A1	1.23013	4.96866e-05	0.0047543	1.19401	7.25918e-05	0.00543263	1.19721	2.37895e-07	1.87522e-05
RASGEF1A	-2.67116	3.17552e-05	0.00409031	-2.60632	2.75482e-06	0.0014886	-2.61065	4.81597e-13	4.22331e-10
EYA1	1.36697	5.54974e-05	0.00498423	1.28168	0.000124749	0.00679245	1.28504	6.45462e-07	3.93534e-05
ALS2CL	1.08745	5.38747e-05	0.00498423	1.00424	0.000113977	0.00649717	1.00499	1.80031e-06	8.83222e-05
PLAUR	-1.26989	5.77792e-05	0.00498909	-1.25237	1.79631e-05	0.00309006	-1.25315	5.7737e-09	8.1829e-07
LAMA3	1.66795	5.44808e-05	0.00498423	1.58762	0.000134743	0.00706533	1.59365	4.47097e-07	2.98724e-05
ENSSSCG00000028691	1.08029	5.96885e-05	0.00498909	1.0016	0.000190067	0.0080747	1.00534	3.59151e-06	0.000155054
KLF6	-1.21076	5.71271e-05	0.00498554	-1.17803	9.09233e-05	0.00594151	-1.17587	2.83542e-07	2.12813e-05
SLC9B2	1.39152	5.92255e-05	0.00498909	1.40052	7.99932e-05	0.00576029	1.40412	1.95305e-07	1.66081e-05
SPOPL	1.05569	6.16361e-05	0.00498909	1.04392	4.48883e-05	0.00452123	1.04559	1.27713e-07	1.15609e-05
ANKRD1	-2.43388	6.02862e-05	0.00498909	-2.62179	0.00028497	0.0100413	-2.6203	3.22441e-05	0.000827088
GALNT15	-2.9626	6.09404e-05	0.00498909	-2.44461	0.00420793	0.0431665	-2.43376	0.000219624	0.00359993
CEBPD	-2.30744	5.93873e-05	0.00498909	-2.1941	0.000187955	0.00803109	-2.19058	1.71983e-09	3.05455e-07
TECPR1	-1.67997	6.56936e-05	0.00500018	-1.59936	0.000110052	0.00642465	-1.59734	9.96398e-08	9.51051e-06
RLBP1	-1.89712	6.21113e-05	0.00498909	-1.98051	8.79278e-05	0.00589795	-1.97969	1.05392e-09	2.14313e-07
TGIF1	-1.34493	6.49428e-05	0.00500018	-1.417	2.22662e-05	0.00334231	-1.41679	5.97463e-09	8.383e-07
PRR33	1.6758	6.2623e-05	0.00499344	1.57241	0.00042816	0.0121776	1.57217	5.17734e-07	3.27222e-05
VEGFA	-1.16419	6.30182e-05	0.00499522	-1.22508	0.000136703	0.00706533	-1.22508	4.60195e-07	3.03062e-05
CNGA4	-2.75383	1.34802e-05	0.00302484	-2.52239	4.51119e-06	0.00177741	-2.53965	9.1964e-12	4.03234e-09
LDHD	1.08956	6.54083e-05	0.00500018	1.01778	0.000152859	0.00761228	1.01986	2.29869e-06	0.00010751
CRY2	-1.23422	6.7607e-05	0.00503987	-1.40597	9.93248e-05	0.00625945	-1.40439	6.641e-08	6.70359e-06
MS4A7	-2.29512	1.92995e-05	0.00333446	-2.18049	1.09174e-05	0.00249535	-2.19226	1.70301e-10	4.50848e-08
NMRK2	-1.36821	6.98104e-05	0.0051142	-1.52809	3.60562e-05	0.00412828	-1.5275	2.1947e-09	3.66593e-07
XIRP1	-2.47268	7.3488e-05	0.00523641	-2.25787	0.000570401	0.0143044	-2.25415	5.31288e-06	0.000212986
IGDCC4	1.13116	7.68227e-05	0.00535999	1.0544	0.000168281	0.00792002	1.05627	2.84895e-06	0.000129365
SEMA6D	1.02482	7.98161e-05	0.00551143	1.0641	2.64961e-05	0.00362186	1.06535	2.26927e-08	2.69832e-06
CCDC60	1.31712	7.6766e-05	0.00535999	1.26504	0.000136171	0.00706533	1.26579	4.7252e-07	3.03062e-05
SPRY1	-1.12847	7.31493e-05	0.00523641	-1.20949	2.24551e-05	0.00334231	-1.20748	1.22115e-08	1.5436e-06
CAVIN4	1.25843	7.48686e-05	0.00529414	1.20003	0.000124792	0.00679245	1.20157	3.32255e-07	2.38515e-05
KCNC1	-2.07701	8.31063e-05	0.00562269	-1.94359	7.51805e-05	0.00553362	-1.9421	2.45032e-08	2.88911e-06
ENSSSCG00000042004	2.79673	6.53139e-05	0.00500018	2.79582	1.5743e-05	0.00293491	2.80088	7.98706e-12	3.641e-09
PVALB	1.34863	7.89307e-05	0.00547853	1.19361	0.000679522	0.0156946	1.19399	9.74674e-06	0.000331945
FAM217B	1.24692	8.92192e-05	0.00588348	1.21866	0.000102111	0.00627842	1.22008	6.55417e-07	3.96386e-05
RAB30	-1.5342	8.88396e-05	0.00588348	-1.53997	3.30288e-05	0.00408009	-1.53945	2.19249e-08	2.6293e-06
FNDC5	1.27125	9.05583e-05	0.00588348	1.19869	0.000222119	0.0087941	1.20131	3.43214e-06	0.00015002
ENSSSCG00000033762	-1.18725	9.14575e-05	0.00588348	-1.19145	3.47069e-05	0.00408009	-1.18994	8.12386e-08	8.02717e-06
ANGPTL1	1.43447	9.21876e-05	0.00588348	1.26574	0.00114124	0.0208	1.26974	2.63456e-05	0.000702765
ATP2A2	1.16442	9.0836e-05	0.00588348	1.12445	0.000100149	0.00625945	1.12543	2.93504e-07	2.1561e-05
SEMA6C	1.48227	8.78116e-05	0.00585236	1.4786	0.00021286	0.008563	1.4798	1.55734e-07	1.3572e-05
CRHR2	1.17735	0.000100082	0.00597982	1.17704	8.94612e-05	0.00593278	1.17862	4.71681e-07	3.03062e-05
GPRC5C	1.21336	9.31589e-05	0.00588348	1.10121	0.000333169	0.0106519	1.10278	4.51859e-06	0.00018769
FAM13A	-2.3281	9.91831e-05	0.00597982	-2.72191	0.00010401	0.0063046	-2.72145	3.7623e-08	4.06068e-06
ABHD2	-2.10519	0.000106188	0.00613143	-2.11412	8.77297e-05	0.00589795	-2.11191	1.88304e-09	3.22207e-07
TIPARP	-1.23679	9.66233e-05	0.00588348	-1.33663	9.98473e-05	0.00625945	-1.33548	1.2973e-07	1.16682e-05
AGO2	-1.4064	0.000101077	0.00597982	-1.47258	6.99535e-05	0.00542816	-1.47185	4.35874e-08	4.63314e-06
DNAJB9	-1.02295	9.59341e-05	0.00588348	-1.05794	0.00013899	0.00712248	-1.05574	1.80028e-06	8.83222e-05
RASGEF1B	-1.95684	0.000100769	0.00597982	-2.06224	0.000169772	0.00792002	-2.05706	3.558e-09	5.42634e-07
ENSSSCG00000034990	1.28694	0.000113839	0.00627566	1.35253	6.98891e-05	0.00542816	1.35517	1.79046e-07	1.53183e-05
SEMA3F	-1.33754	0.000109928	0.00620241	-1.43671	6.7198e-05	0.00542591	-1.43859	3.10617e-08	3.4663e-06
RBFOX2	1.1387	0.000109078	0.00619154	1.12748	7.3603e-05	0.0054777	1.12867	3.16544e-07	2.30126e-05
B4GALT5	-1.27512	0.000123408	0.00661268	-1.28212	6.2938e-05	0.0052196	-1.28072	2.86204e-07	2.13603e-05
RTL5	-1.81953	6.98641e-05	0.0051142	-1.73031	3.39624e-05	0.00408009	-1.73705	1.23716e-08	1.54988e-06
FGF6	2.48287	0.000107357	0.00617236	2.03256	0.00145857	0.0237017	2.03293	2.17608e-05	0.000614337
ARID5B	-2.04947	0.000118322	0.00639317	-1.91099	0.000697512	0.0158371	-1.9072	3.70387e-05	0.00091656
TEX9	1.27792	0.000128953	0.00677434	1.20469	0.000201328	0.00826642	1.20366	1.95519e-06	9.36288e-05
MMP11	1.35294	0.000130573	0.00680605	1.33277	0.000115	0.00652768	1.33482	2.44236e-07	1.90435e-05
MIR133A-2	2.74565	9.72358e-05	0.00589399	2.72065	5.29252e-05	0.00488106	2.7193	1.50382e-09	2.81334e-07
DNAH17	-1.67092	0.000130112	0.00680605	-1.46846	0.000603459	0.0147517	-1.4713	1.89648e-05	0.000559024
SPIDR	-1.25181	0.000143137	0.00712809	-1.17794	0.000183418	0.00797751	-1.17567	3.10624e-06	0.000138802
ENSSSCG00000047852	1.64246	0.00013319	0.00684438	1.59689	0.00030527	0.0101797	1.59569	2.36566e-07	1.87522e-05
SOCS3	-2.47128	0.000134227	0.00686298	-2.57623	0.00017048	0.00792002	-2.57695	2.46991e-07	1.91466e-05
DGKD	-1.10625	0.000128437	0.00677381	-1.17555	7.8147e-05	0.00565869	-1.17308	2.8175e-07	2.12813e-05
AKR1C2	1.21566	0.000141172	0.00708804	1.16424	0.000135743	0.00706533	1.16442	1.35654e-06	7.1287e-05
ENSSSCG00000050616	-1.12524	0.000141351	0.00708804	-1.20155	3.88718e-05	0.00423355	-1.20171	9.35974e-08	8.99496e-06
INKA2	1.75336	0.000151108	0.00725536	1.87689	2.43621e-05	0.00347187	1.87823	1.68745e-10	4.50848e-08
RBM19	-1.07723	0.000146541	0.00718113	-1.14023	4.71616e-05	0.00464541	-1.13821	2.31701e-07	1.85771e-05
HIPK2	-1.09804	0.000153807	0.00733236	-1.13512	5.33017e-05	0.00488106	-1.1354	2.8363e-07	2.12813e-05
TINAGL1	-1.19581	0.000138668	0.00703635	-1.16732	0.000160872	0.0077855	-1.16421	1.0082e-06	5.65842e-05
ENSSSCG00000051090	-1.28788	0.000146295	0.00718113	-1.39759	0.00010802	0.00640278	-1.39825	1.24553e-07	1.13481e-05
FIGN	1.63629	0.00016141	0.00748184	1.60738	0.000120008	0.00664308	1.61244	3.68273e-07	2.55804e-05
SREBF1	1.03797	0.000145755	0.00718113	1.02274	0.000121129	0.00667757	1.02362	1.45315e-06	7.60787e-05
PGM2	-1.04132	0.000164821	0.00753198	-1.01778	0.000198012	0.0082427	-1.01694	5.66012e-06	0.000223599
P2RX6	1.16467	0.000171945	0.00759728	1.09698	0.000491605	0.0130407	1.1005	2.05463e-05	0.000589542
ENSSSCG00000038540	2.09423	0.000165303	0.00753198	1.70796	0.00296756	0.0349942	1.71569	8.87456e-05	0.00179681
NRAP	-1.34084	0.000157039	0.00739623	-1.35941	0.000406373	0.0118343	-1.35792	1.98978e-06	9.46392e-05
CHRNA1	1.06932	0.000172408	0.00759728	1.03588	0.000362845	0.011047	1.03879	1.27281e-05	0.000410485
STXBP6	1.13376	0.000177576	0.00762437	1.1529	0.000118862	0.00660917	1.15439	1.06078e-06	5.83678e-05
ANGPTL4	-1.59524	0.000154698	0.00734871	-1.48079	0.000522523	0.0135391	-1.47528	1.27886e-06	6.79686e-05
ENSSSCG00000048298	-2.80588	4.70318e-05	0.00460246	-2.59358	2.2133e-05	0.00334231	-2.60661	1.2227e-09	2.41629e-07
GPRC5A	-1.92025	0.000170103	0.00759728	-1.68321	0.000728625	0.0161181	-1.68132	1.60828e-05	0.000498142
IL34	1.31377	0.000177356	0.00762437	1.26221	0.00019813	0.0082427	1.26354	1.97835e-06	9.44155e-05
ENSSSCG00000044588	1.17002	0.000190387	0.00794525	1.03294	0.00126414	0.0220214	1.03339	0.000157316	0.00280428
KLHL33	2.09721	0.000166628	0.00754104	1.86777	0.00162611	0.0253877	1.87163	0.000122737	0.00234622
CXXC5	1.16466	0.000163788	0.00751746	1.13819	0.00025217	0.00933709	1.14037	1.85854e-06	9.05455e-05
IFRD1	-1.38157	0.000184731	0.00784413	-1.34401	0.000529756	0.0136978	-1.34087	3.0715e-06	0.000137688
SIK3	-1.01849	0.000185036	0.00784413	-1.03337	0.000292786	0.0100952	-1.03014	7.30283e-06	0.000267535
ENSSSCG00000013753	-1.5211	0.000195917	0.00807541	-1.65023	0.000203886	0.00829114	-1.64954	4.80765e-08	4.96001e-06
FAM167B	-1.32011	0.000207183	0.00828165	-1.41146	0.000133554	0.00706533	-1.41171	2.10585e-07	1.7279e-05
RFX7	1.29897	0.000198244	0.00812134	1.2347	0.000405364	0.0118306	1.2373	2.45717e-06	0.000114023
KLF15	-1.43661	0.000197211	0.0081038	-1.48835	0.000275834	0.00982734	-1.48707	2.90338e-07	2.15542e-05
SLC2A12	1.24173	0.000234209	0.00875674	1.08225	0.00197188	0.0278937	1.0869	0.000153735	0.00275838
CPEB2	-1.16276	0.000223717	0.00866532	-1.13256	0.000299114	0.0101465	-1.13198	6.24637e-06	0.000236873
CLIP4	1.78086	0.00025343	0.0091262	1.70743	0.000327998	0.0105368	1.70962	1.93012e-06	9.36288e-05
TTLL11	-1.05616	0.000230207	0.0087127	-1.08692	0.00013707	0.00706533	-1.08588	1.94976e-06	9.36288e-05
DUSP1	-1.64927	0.000226748	0.00867862	-1.513	0.000487688	0.0129624	-1.51216	8.01297e-07	4.66514e-05
PYROXD2	1.56976	0.000257958	0.00916288	1.38456	0.00100685	0.019379	1.38698	5.58845e-05	0.0012566
IZUMO4	1.43213	0.000236193	0.00878899	1.39728	0.000404756	0.0118306	1.40114	8.62659e-06	0.000305656
JMY	-1.30554	0.000278984	0.00960738	-1.27158	0.000244632	0.00920532	-1.27274	4.69845e-06	0.000193073
CHODL	1.7647	0.000287509	0.00975057	1.65678	0.000608643	0.0148258	1.65989	4.59682e-06	0.0001897
MARCKS	1.23392	0.00024133	0.00888146	1.11233	0.000891358	0.0181177	1.11492	1.66482e-05	0.000508913
OLFML2B	1.20096	0.000260608	0.00916288	1.04265	0.00147806	0.0238843	1.04548	8.45035e-05	0.00171836
MNS1	1.11951	0.000224845	0.00867862	1.21894	0.00012292	0.00674849	1.22436	2.05684e-07	1.71783e-05
PIK3R1	1.06033	0.000248834	0.00898485	1.09335	0.000111335	0.00645644	1.09533	6.63622e-07	3.98196e-05
HSPB6	1.11216	0.000267295	0.00930047	1.06672	0.000521396	0.0135361	1.06806	1.03975e-05	0.000351536
ENSSSCG00000028322	-2.26174	0.000289814	0.00977921	-1.86694	0.00372039	0.0402188	-1.86491	0.000535549	0.00704559
LRRN1	1.8411	0.000307357	0.0101915	1.91428	5.3562e-05	0.00488106	1.91855	3.11278e-08	3.4663e-06
TPPP3	1.08635	0.000288238	0.00975061	1.06114	0.000571278	0.0143044	1.06568	1.53309e-05	0.000480153
ENSSSCG00000010084	-2.34217	0.000284146	0.00971025	-2.26852	6.07496e-05	0.00513489	-2.26841	2.50936e-08	2.90982e-06
GFRA2	1.40411	0.000352198	0.0109067	1.43719	0.000160317	0.0077855	1.43889	1.03148e-06	5.76599e-05
F3	-1.5345	0.000311189	0.0102299	-1.40905	0.00208381	0.0286305	-1.40837	3.53903e-05	0.000891003
TBC1D1	-1.02407	0.000293182	0.00984327	-1.12298	8.55314e-05	0.00587579	-1.12244	4.12377e-07	2.76845e-05
TECRL	2.12323	0.000354115	0.0109302	1.96956	0.000857521	0.0179194	1.96743	1.5776e-06	8.01413e-05
IL1RAP	-1.60613	0.000364829	0.011066	-1.58568	0.000103169	0.0063046	-1.58449	2.9672e-07	2.16837e-05
DUSP4	-1.1594	0.000331737	0.0105695	-1.11562	0.000902244	0.0182575	-1.11354	4.48326e-05	0.00107346
MYC	-1.47794	0.0003091	0.010224	-1.44079	0.00062645	0.0151206	-1.43787	2.53776e-06	0.000116745
TRPV3	-1.67404	0.000352539	0.0109067	-1.37524	0.00431019	0.0433536	-1.36896	0.000215541	0.0035496
SLC22A16	1.47711	0.000316913	0.0103545	1.47587	0.000308279	0.0101968	1.47708	4.73028e-07	3.03062e-05
IP6K3	-1.09946	0.000315001	0.0103172	-1.08693	0.000780426	0.0166621	-1.08665	2.12967e-05	0.000607346
ADAMTSL2	1.27467	0.000393248	0.0117535	1.2816	0.000243894	0.00920532	1.28397	3.38131e-06	0.000148725
KLHL21	-1.22465	0.000345654	0.0107965	-1.44335	0.000202193	0.00826642	-1.44263	2.2774e-07	1.84707e-05
INHBB	-1.38015	0.000406067	0.0117791	-1.19108	0.0030001	0.035123	-1.19128	0.000232243	0.00375848
HCN1	2.51329	0.000413351	0.0118317	2.19284	0.00195366	0.0277238	2.20225	0.000312339	0.00476012
SIGIRR	-1.17166	0.000438352	0.0121153	-1.14614	0.000381006	0.0113928	-1.14748	1.27908e-05	0.000410681
IQCK	1.22126	0.000409112	0.0117791	1.15306	0.000590968	0.0145526	1.15363	2.23898e-05	0.000624556
SCLT1	1.04874	0.000451752	0.0123252	1.04019	0.000635822	0.0152631	1.04194	3.48614e-05	0.000882925
SFXN5	1.27497	0.000438632	0.0121153	1.17512	0.00113352	0.0207725	1.17945	6.435e-05	0.00138693
SHMT1	-1.2225	0.000402183	0.0117791	-1.30187	0.000118902	0.00660917	-1.29822	4.64902e-07	3.03062e-05
ENSSSCG00000049456	1.72043	0.000438567	0.0121153	1.46103	0.00424033	0.043323	1.4655	0.000159425	0.00282793
MYO19	-1.17115	0.000427079	0.0119689	-1.22192	0.000103689	0.0063046	-1.2222	9.11924e-07	5.22253e-05
ZDHHC9	-1.35084	0.000378563	0.0114217	-1.22303	0.00257054	0.0321906	-1.21694	9.27759e-05	0.00185697
FOXO1	-1.10042	0.000375063	0.0113416	-1.20129	0.000359472	0.0109692	-1.19828	3.18299e-06	0.000140885
EGR1	-3.22536	0.000394608	0.0117535	-3.54705	0.000887524	0.0180963	-3.54647	7.40434e-07	4.34687e-05
FAM102A	-1.21173	0.00045032	0.0123112	-1.2971	6.75466e-05	0.00542591	-1.29752	3.38999e-07	2.41446e-05
PLEKHH3	1.21659	0.000426212	0.0119689	1.21972	0.000711046	0.0159692	1.22015	1.51623e-05	0.000475935
TBC1D30	-1.16029	0.000476867	0.0127253	-1.03681	0.00237746	0.0308609	-1.03734	0.000343915	0.00511173
FBXO4	-1.34517	0.000444783	0.012218	-1.20579	0.00087197	0.017943	-1.20517	3.14171e-05	0.000810319
PLSCR4	-1.08988	0.000465469	0.0125365	-1.04303	0.00071571	0.0160061	-1.04082	5.41713e-05	0.00122593
ENSSSCG00000035571	1.22619	0.000558167	0.0138724	1.34207	0.000161042	0.0077855	1.34349	1.52525e-06	7.83912e-05
MTHFD1L	-1.105	0.000549684	0.0137333	-1.03904	0.000498768	0.0130654	-1.04134	1.60169e-05	0.000497196
FAM184B	1.49379	0.000550221	0.0137333	1.51543	0.000342645	0.0108002	1.51707	1.50282e-06	7.75225e-05
STX11	-1.16652	0.000585857	0.0142593	-1.10777	0.000781115	0.0166621	-1.10676	6.28327e-05	0.0013626
ENSSSCG00000048179	1.26255	0.00056277	0.0139418	1.29578	0.000553741	0.0141294	1.30079	1.76681e-05	0.000530837
GCC1	-1.0241	0.000598938	0.0143788	-1.00639	0.000461104	0.0125293	-1.00513	2.28903e-05	0.00063348
PROM1	1.33378	0.000617097	0.0146312	1.31925	0.00118678	0.0213704	1.32213	7.69098e-05	0.00159633
MED12L	1.18677	0.000624156	0.0146845	1.26377	0.000175126	0.00792002	1.2657	1.95194e-06	9.36288e-05
RIPPLY1	1.20078	0.000662235	0.0151481	1.16484	0.000976534	0.0190695	1.16599	7.90723e-05	0.00162917
KLF4	-1.21228	0.00051919	0.0135042	-1.16722	0.000683913	0.0157688	-1.16515	1.09085e-05	0.000364422
TNFRSF19	1.13956	0.000689449	0.0154061	1.02868	0.00295284	0.0348513	1.03165	0.000562139	0.00727617
ENSSSCG00000007552	-1.58911	0.000598738	0.0143788	-1.45832	0.000423605	0.0120834	-1.46219	7.78647e-06	0.000280202
ARPP21	1.70532	0.000643124	0.0149054	1.79315	0.000148015	0.00745416	1.79435	4.59354e-08	4.84601e-06
MFAP4	1.2419	0.000550246	0.0137333	1.10358	0.00227278	0.0302046	1.10504	0.00010228	0.0020184
OSGIN1	-1.49052	0.000549434	0.0137333	-1.43277	0.00167549	0.0256807	-1.42965	1.73908e-05	0.000524754
TIMP1	-1.47925	0.000577783	0.0141337	-1.63781	0.000340296	0.01077	-1.63589	2.35912e-07	1.87522e-05
ENSSSCG00000044446	-4.21647	9.61924e-05	0.00588348	-3.78903	2.94567e-05	0.00386865	-3.82585	1.07091e-10	3.1304e-08
CASP7	-1.02059	0.000603648	0.0144435	-1.08348	0.000530693	0.0136978	-1.08466	1.85495e-05	0.000551414
KCNS3	2.0267	0.00070484	0.0156325	1.7937	0.00237553	0.0308609	1.79656	0.000552671	0.00718012
MPP7	1.12157	0.000733244	0.0158975	1.09767	0.00105583	0.0199209	1.09939	9.39393e-05	0.00186959
ARHGEF4	-1.45994	0.000678749	0.0152559	-1.23007	0.00271916	0.033205	-1.22814	0.000325962	0.00493374
BOLL	1.2593	0.000734421	0.0158975	1.37791	0.000139834	0.00712248	1.38459	1.04699e-06	5.7836e-05
BHLHE40	-1.01543	0.000603789	0.0144435	-1.00916	0.00112254	0.0206275	-1.00997	4.89385e-05	0.00114825
HOOK2	-1.05412	0.000635882	0.0147887	-1.17866	0.000115615	0.00653492	-1.17704	7.00128e-07	4.15324e-05
ENSSSCG00000044654	1.32609	0.00072692	0.0158596	1.41193	0.000412	0.0118947	1.41636	6.60188e-06	0.000246359
EGR2	-1.96826	0.000807582	0.0166965	-2.02514	0.000151881	0.00761228	-2.02672	2.07473e-07	1.72251e-05
ENSSSCG00000044335	1.08943	0.000807656	0.0166965	1.07737	0.00105627	0.0199209	1.0821	5.80244e-05	0.00128731
ARRDC3	-1.03776	0.000642258	0.0149054	-1.11403	0.000372443	0.011237	-1.11134	4.70607e-06	0.000193073
LYRM7	1.03844	0.00084151	0.0171581	1.03513	0.00118689	0.0213704	1.03847	0.000102767	0.00202518
ENSSSCG00000038506	-1.22139	0.000654232	0.0150761	-1.4126	0.000245689	0.0092192	-1.41186	3.85404e-07	2.65079e-05
CDO1	1.33646	0.000798098	0.0166791	1.34278	0.000908984	0.0182834	1.34821	1.73375e-05	0.000524271
PPP2R2C	1.60129	0.00083619	0.0170756	1.56121	0.000881955	0.0180652	1.56709	3.55026e-05	0.000891122
ASPDH	1.38528	0.000692331	0.0154061	1.43825	0.00132532	0.0225877	1.43704	8.9454e-06	0.000313
ENSSSCG00000045171	-5.38892	0.000172267	0.00759728	-5.60781	8.35652e-05	0.00577031	-5.73657	1.21416e-06	6.55226e-05
ENSSSCG00000033350	1.08496	0.0010116	0.0191675	1.06447	0.00138075	0.0231946	1.06888	0.000139574	0.0025768
BMPR1B	1.13352	0.000963224	0.0185929	1.11505	0.000644344	0.0154136	1.11655	3.69283e-05	0.00091656
PAPPA	-1.9527	0.000682326	0.0153106	-1.84612	0.000559096	0.0141849	-1.85463	2.10755e-05	0.00060349
MSTN	1.34292	0.00090966	0.0179865	1.37586	0.000359068	0.0109692	1.37645	2.47045e-06	0.000114023
SLC17A9	-1.0979	0.00108103	0.0198624	-1.04998	0.00124218	0.021868	-1.04973	0.000124774	0.00237545
FAM83G	-1.52647	0.00110421	0.0200216	-1.33983	0.000998272	0.0192692	-1.33948	6.4209e-05	0.00138693
CARMIL1	-1.53857	0.00109778	0.0199809	-1.28832	0.00326003	0.0368863	-1.28351	0.000391551	0.00553816
DUSP5	-2.52367	0.00106001	0.0197496	-2.58648	3.53307e-05	0.00408009	-2.58863	9.2938e-10	1.94931e-07
EMILIN3	1.50476	0.00113676	0.0204129	1.41037	0.00211837	0.0288979	1.41503	0.000170281	0.00296428
ABHD3	-1.07572	0.0011045	0.0200216	-1.09163	0.000434272	0.0122142	-1.09128	2.67627e-05	0.000712539
IL6	-4.1606	0.000254953	0.00914268	-3.14641	0.000860941	0.0179194	-3.16581	5.18064e-06	0.00020948
TMEM251	-1.14977	0.00103142	0.0193785	-1.13809	0.000578807	0.0144405	-1.1373	3.02505e-05	0.000786009
FRRS1	1.28205	0.00105407	0.0196936	1.37163	0.000394316	0.0116606	1.37344	4.25803e-06	0.000177811
DYRK2	1.00059	0.000873189	0.0175408	1.01109	0.000586287	0.0144657	1.01136	1.97986e-05	0.000575144
PPRC1	-1.10877	0.000963233	0.0185929	-1.06544	0.00233061	0.0305439	-1.06377	0.000189989	0.0032156
HVCN1	1.53765	0.00114323	0.0204807	1.43712	0.0019875	0.0279343	1.44375	0.000134999	0.00251207
ARID5A	-1.16824	0.00102508	0.0193408	-1.32572	0.000186693	0.00802665	-1.32586	1.04153e-06	5.77616e-05
ENSSSCG00000029160	-1.48719	0.000981404	0.0188181	-1.58536	0.000987272	0.0191674	-1.58842	2.60558e-06	0.000119084
USP2	-1.03462	0.000927448	0.0182171	-1.12881	0.000996934	0.0192692	-1.1273	2.73963e-05	0.000724847
FAM102B	-1.06691	0.00107514	0.0198624	-1.02452	0.00151621	0.0242088	-1.02026	0.000164594	0.002894
ENSSSCG00000045225	-1.80309	0.000830096	0.017003	-1.78899	0.000238339	0.0091372	-1.79982	5.74774e-06	0.00022527
USP43	-1.60898	0.00123031	0.0212394	-1.51817	0.000662873	0.0155932	-1.52002	2.60591e-05	0.000699112
CHAC1	-2.76191	0.00132195	0.0223499	-2.99973	0.000167714	0.00792002	-2.99118	3.82731e-07	2.64537e-05
ENSSSCG00000051491	1.77118	0.000594313	0.0143449	1.80847	0.000916138	0.0183447	1.82539	5.44575e-05	0.00123042
NPHP4	1.06267	0.00133905	0.0223665	1.11741	0.00125466	0.0219133	1.12499	0.000110209	0.00213289
ENSSSCG00000042281	-3.51397	0.000481161	0.0127531	-2.97165	0.000291418	0.0100895	-2.99828	5.49637e-07	3.44284e-05
PPP1R3A	1.17121	0.00106505	0.0197746	1.02392	0.00270946	0.0331898	1.02737	0.000166066	0.00291624
ENSSSCG00000015814	-1.20256	0.00136617	0.0224205	-1.25429	0.000779949	0.0166621	-1.25246	4.09652e-05	0.000996157
ENSSSCG00000048677	3.605	0.000397588	0.0117791	2.97948	0.000416266	0.0119921	3.00517	9.57207e-07	5.43748e-05
ENSSSCG00000003079	-1.74623	0.00109933	0.0199818	-1.93584	0.00143456	0.0235507	-1.93535	6.09437e-05	0.00132986
C7	-1.63811	0.00151817	0.0238422	-1.50548	0.00146178	0.023707	-1.50302	7.39832e-05	0.00154473
TNFSF18	1.77051	0.00132892	0.0223499	1.65278	0.00109866	0.0204411	1.66177	3.45361e-05	0.000876267
ELL2	-1.13892	0.00125621	0.0214645	-1.26056	0.000452732	0.0124025	-1.25974	5.69507e-06	0.000223831
SRCIN1	1.56414	0.00152641	0.0238718	1.58844	0.000707488	0.0159608	1.59395	2.31072e-05	0.000636189
XYLT1	-1.17193	0.0015702	0.0243055	-1.29767	0.00064977	0.0154881	-1.29841	3.52875e-05	0.000890501
KCNS1	3.62972	0.000329029	0.010569	2.64366	0.00300287	0.035123	2.6822	0.000293398	0.00453378
DUSP2	-1.65154	0.00149465	0.0236112	-1.39328	0.00449775	0.0444663	-1.39745	0.000763722	0.00914316
PLK3	-1.33915	0.00165573	0.0249394	-1.20176	0.00366864	0.0399553	-1.2033	0.000580742	0.00744825
LRRC36	1.14333	0.00162742	0.0248253	1.31263	0.000298208	0.0101465	1.31803	6.57026e-06	0.000246163
RNF39	-1.72527	0.00171242	0.0252123	-1.421	0.00358652	0.0392525	-1.42242	0.000567527	0.0073189
CEBPB	-1.15754	0.00133148	0.0223499	-1.06151	0.00239549	0.0309153	-1.05884	0.000144562	0.00263785
ENSSSCG00000032052	-2.5805	0.000831499	0.0170058	-2.1839	0.000867936	0.0179234	-2.19177	4.05194e-05	0.000987028
SOCS1	-1.40485	0.00177304	0.0257372	-1.50073	0.000306384	0.0101797	-1.50353	4.8753e-06	0.000198853
ADPRM	-1.19169	0.00176426	0.0256613	-1.13024	0.00194575	0.0276408	-1.13241	0.000270661	0.00423845
SLC7A10	1.16064	0.00185422	0.0265177	1.09302	0.00446214	0.0442461	1.0969	0.00104509	0.0115371
PELI2	-1.11343	0.00189863	0.0268635	-1.00232	0.00460835	0.0452889	-1.00102	0.000783266	0.00927652
SLC35F1	1.8074	0.00181652	0.0261938	1.82855	0.000892631	0.0181177	1.83466	2.84188e-05	0.000745317
MFSD4B	-1.03592	0.00149184	0.0235947	-1.08544	0.000770859	0.016602	-1.08107	3.39762e-05	0.00086367
SOX9	-1.69257	0.00188739	0.026755	-1.69837	0.00123085	0.0218391	-1.7003	1.49544e-05	0.000471518
MAMSTR	1.03063	0.00149697	0.02362	1.05705	0.00145968	0.0237017	1.05901	8.14749e-05	0.00167131
DCLRE1B	-1.29728	0.00190182	0.0268743	-1.28769	0.00148875	0.0239111	-1.28253	0.000101298	0.00200672
GJA1	-1.27792	0.00143618	0.0230685	-1.49717	0.000669318	0.0155932	-1.49858	1.79565e-06	8.83222e-05
VSTM1	1.93627	0.00116223	0.0206159	2.15764	0.000357399	0.0109692	2.17885	6.96994e-06	0.000257356
SLC38A4	1.25362	0.00165823	0.0249394	1.2498	0.00153309	0.0243625	1.25104	5.12818e-05	0.00118727
LXN	1.00278	0.00188451	0.026755	1.05205	0.000885623	0.0180963	1.05514	7.20801e-05	0.001514
SELP	-1.58286	0.00210666	0.0281644	-1.5892	0.000896085	0.0181603	-1.5911	4.93644e-05	0.00115631
CD300C	-1.50002	0.00213812	0.0283026	-1.57438	0.000597541	0.0146605	-1.57289	1.58005e-05	0.000493736
ENSSSCG00000005949	-1.56404	0.00207395	0.0278662	-1.3526	0.00400847	0.0418857	-1.35399	0.000726123	0.00879054
ENSSSCG00000029771	1.49401	0.00166348	0.0249394	1.54758	0.00161255	0.0252357	1.55734	0.000144761	0.00263785
PHGDH	1.90809	0.00192469	0.0270095	1.69709	0.00425754	0.043323	1.7063	0.000570541	0.00734428
TLCD1	-1.20524	0.00205834	0.0277678	-1.16764	0.00226174	0.0301426	-1.1724	0.000312456	0.00476012
S100A1	1.04863	0.00162895	0.0248253	1.0534	0.0014464	0.0236581	1.05701	5.87585e-05	0.00129426
SRXN1	-1.92647	0.00184316	0.0264924	-2.29302	0.00071826	0.0160363	-2.29397	1.17331e-05	0.000384643
ENSSSCG00000036348	-1.33871	0.00193472	0.0270392	-1.14779	0.00531191	0.0491086	-1.15242	0.00137656	0.0141498
BAALC	-1.08208	0.00248729	0.030994	-1.08605	0.00215478	0.029216	-1.0851	0.00037552	0.00540957
SLC25A33	-1.15461	0.00229337	0.0294746	-1.24101	0.000498913	0.0130654	-1.24056	2.19662e-05	0.000616416
IRX3	1.14095	0.00188656	0.026755	1.17731	0.00111629	0.0205921	1.1788	3.03209e-05	0.000786381
ENSSSCG00000042721	2.35048	0.00138319	0.0224345	2.45118	0.000256717	0.00942187	2.47638	2.74081e-06	0.000124858
PPP1R3B	1.97611	0.00185423	0.0265177	2.18924	0.00119703	0.0214952	2.19006	3.69425e-05	0.00091656
KLF5	-1.03228	0.00192429	0.0270095	-1.01796	0.00189705	0.0273551	-1.01631	0.000144072	0.00263557
FJX1	-1.04636	0.00210898	0.0281673	-1.22723	0.000353599	0.0109254	-1.22848	6.246e-06	0.000236873
PEG10	-1.5091	0.00217704	0.0284885	-1.35995	0.00496167	0.0473288	-1.35849	0.00024894	0.00399186
KCNN2	-1.2468	0.00275654	0.0326784	-1.10759	0.0042915	0.0433536	-1.10835	0.00104708	0.01155
PWWP3B	1.48206	0.00268942	0.0324279	1.37326	0.00521218	0.0485214	1.37594	0.000537506	0.00706156
LIPG	-2.7994	0.00263621	0.0320751	-2.84807	0.000314899	0.0102512	-2.84174	1.62816e-06	8.21753e-05
MGST2	1.56798	0.00273362	0.0325888	1.45538	0.00514085	0.0483276	1.46055	0.000409181	0.00572405
SRARP	-2.99909	0.00165461	0.0249394	-2.85536	9.60377e-05	0.0061852	-2.8695	1.24004e-07	1.13481e-05
ENSSSCG00000035663	-1.01158	0.00277364	0.0327941	-1.0385	0.00104962	0.0199161	-1.0398	0.000129391	0.00243809
ENSSSCG00000010626	-1.06241	0.00203788	0.0277227	-1.12038	0.00349216	0.0387902	-1.11783	0.000178246	0.00306867
SLCO4A1	-2.33742	0.00308057	0.0344392	-2.46733	0.00102627	0.0196399	-2.4768	1.32948e-06	7.01277e-05
ESR1	1.50766	0.00308141	0.0344392	1.69027	0.00035179	0.0109088	1.69429	5.5678e-06	0.000220683
ENSSSCG00000048488	-1.65012	0.00201406	0.0276396	-1.51831	0.00219248	0.0295553	-1.53157	0.000452496	0.00617003
ADAMTS5	-1.23958	0.00252962	0.0312897	-1.38132	0.000510118	0.0132948	-1.37865	5.49462e-06	0.0002184
NDEL1	-1.09728	0.00213369	0.028272	-1.35265	0.00138483	0.0231946	-1.35416	1.77623e-05	0.000532528
NKD1	-1.0715	0.00312043	0.034543	-1.03608	0.00290051	0.0345687	-1.03795	0.000601348	0.00767047
AP3M2	1.17271	0.00286046	0.0333786	1.31815	0.000837915	0.0176489	1.32933	5.16832e-05	0.00118727
GFPT2	-1.00611	0.00225453	0.029096	-1.03375	0.00197889	0.0279343	-1.03107	0.000156089	0.00278636
EGR3	-3.41463	0.00162563	0.0248253	-3.00063	0.000869382	0.0179234	-3.0233	6.19904e-06	0.000236355
NRK	1.43701	0.00308211	0.0344392	1.50739	0.000721343	0.0160784	1.50914	1.99963e-05	0.000579685
PTX3	-2.09691	0.00258399	0.0316383	-2.56689	0.000742555	0.0162014	-2.56419	5.3317e-06	0.000213131
ENSSSCG00000051428	1.4302	0.00265705	0.0321646	1.57143	0.00189692	0.0273551	1.57504	1.93431e-05	0.000568978
ACKR1	-1.01485	0.0024348	0.0305398	-1.01593	0.00356886	0.0391873	-1.01653	0.000384822	0.00548723
SCARNA12	-1.32644	0.00318421	0.0349636	-1.2225	0.00305598	0.0353556	-1.22481	0.000531665	0.0070045
ENSSSCG00000022925	-1.46119	0.00255943	0.031542	-1.57505	0.00164156	0.0254358	-1.57326	1.24127e-05	0.000402223
NTSR2	-3.39544	0.00322442	0.0353184	-3.389	0.000113628	0.00649717	-3.39447	8.12193e-10	1.78061e-07
SIM1	-1.53278	0.00257366	0.0316052	-1.29873	0.00519668	0.0484941	-1.29878	0.000227178	0.00368502
NRIP2	1.26183	0.00353282	0.037031	1.2516	0.0023725	0.0308563	1.25356	0.000284295	0.00442234
NOX5	1.12813	0.00363275	0.0376076	1.08903	0.00393859	0.0415771	1.09402	0.000783457	0.00927652
TRAFD1	-1.52017	0.00251154	0.0311402	-1.76762	0.00181794	0.0266741	-1.76946	0.00020325	0.00338693
ENSSSCG00000043418	1.20991	0.00320086	0.035089	1.26731	0.00426228	0.043323	1.27305	0.000933044	0.0105322
RASD1	-1.87077	0.00379813	0.0384047	-1.92232	0.00314201	0.0360054	-1.92627	4.72176e-05	0.00111722
ENSSSCG00000038594	-1.19406	0.00257087	0.0316052	-1.15783	0.00520563	0.0484941	-1.15644	0.000354197	0.00521483
BAG3	-1.0999	0.00273663	0.0325888	-1.26622	0.0013082	0.0224101	-1.2678	2.16384e-05	0.000613349
SLC11A1	-1.80213	0.0038109	0.0384047	-1.61858	0.00408973	0.0423712	-1.62133	0.000674388	0.00830759
ENSSSCG00000032525	-1.07863	0.00343328	0.0364708	-1.2404	0.000668143	0.0155932	-1.24313	2.98473e-05	0.000776972
ENSSSCG00000044231	1.56071	0.00244077	0.0305576	1.79689	0.000302978	0.0101722	1.81922	3.54344e-05	0.000891003
H2AFX	-1.08136	0.00303806	0.0343152	-1.26818	0.000689032	0.0158254	-1.26872	1.36932e-05	0.000434683
CACNA2D3	1.77021	0.00262858	0.0320405	2.01981	0.000777418	0.0166621	2.04235	7.68119e-05	0.00159633
HK2	-1.44798	0.00283258	0.0332561	-1.42443	0.00412036	0.0426227	-1.42382	7.83682e-05	0.00161942
INPP5J	1.20111	0.00433514	0.0412747	1.20463	0.00279569	0.0338953	1.20687	0.000476012	0.00642204
NOCT	-1.01108	0.00356659	0.0372975	-1.03867	0.00224695	0.0300023	-1.04097	0.000308812	0.00472513
RNF6	-1.19853	0.0029528	0.0338083	-1.401	0.00106816	0.0200408	-1.40117	9.49396e-06	0.000325866
TRH	-3.93283	0.0021013	0.0281209	-3.9788	6.84517e-05	0.00542591	-4.02564	1.80406e-09	3.12504e-07
S100A4	1.00105	0.00422987	0.0408796	1.03137	0.00324149	0.0368616	1.03542	0.000672135	0.00828711
EVA1C	-1.21807	0.00401451	0.0397475	-1.16534	0.00403757	0.0420585	-1.16291	0.00062155	0.0078426
ENSSSCG00000041478	1.034	0.00463184	0.0427035	1.03411	0.00523983	0.04861	1.03797	0.00118018	0.0126113
MPV17	-1.509	0.00377991	0.03838	-1.66557	0.00133453	0.0227159	-1.66433	9.91645e-06	0.000336895
HILPDA	-1.02219	0.0034994	0.0368893	-1.13838	0.00155342	0.0245867	-1.13752	9.38624e-05	0.00186959
SNED1	-1.07632	0.00314434	0.0346679	-1.24002	0.000802784	0.01707	-1.2394	1.14133e-05	0.000375915
RIMBP2	1.6256	0.00493923	0.0446464	1.63946	0.00188601	0.027284	1.64366	0.000139494	0.0025768
ST8SIA2	1.69667	0.00393936	0.0393232	1.94992	0.00162795	0.0253877	1.95298	0.000143333	0.00262631
ANKRD6	1.15317	0.00526398	0.0465948	1.25961	0.00157422	0.0248098	1.26499	0.000170191	0.00296428
CCL2	-1.03471	0.00428359	0.041042	-1.09597	0.0020195	0.0281517	-1.09469	0.000222338	0.00363169
SLC1A1	-2.31911	0.00360331	0.0374476	-2.20755	0.00140736	0.0233909	-2.22435	0.000142053	0.00261447
ENSSSCG00000044113	-1.64039	0.00542781	0.0474924	-1.87138	0.00103433	0.0197377	-1.87367	9.4565e-06	0.000325866
G0S2	1.12396	0.00445592	0.0419301	1.29888	0.00119493	0.0214863	1.29978	3.85449e-05	0.000945494
KBTBD13	2.76722	0.00464206	0.0427389	2.41597	0.00516161	0.0483869	2.43716	0.000379872	0.00543736
ZFP57	3.01403	0.00358915	0.0373751	2.81642	0.00085762	0.0179194	2.84603	1.84798e-05	0.00055051
RTKN2	-2.97278	0.00570356	0.0490089	-2.81694	0.000199724	0.00825774	-2.82592	1.99126e-07	1.67301e-05
TNNI1	1.09515	0.00440061	0.041573	1.15797	0.00379372	0.0405269	1.15856	0.000183434	0.00313874
SLC29A2	1.03889	0.00452575	0.0422545	1.04969	0.00312586	0.0359434	1.04784	0.000310782	0.00474492
ADAMTS4	-2.68806	0.00586169	0.0497544	-2.76176	0.00335979	0.0376004	-2.76627	0.000168822	0.00294986
MIDN	-1.00024	0.00451721	0.0422545	-1.11945	0.00497807	0.0473288	-1.12057	0.000314282	0.00477756
APOD	-1.40886	0.00525522	0.0465726	-1.54215	0.00417584	0.0429974	-1.53929	0.00123151	0.0130384
FBXO32	-1.01396	0.00557991	0.0483496	-1.1801	0.00176711	0.0262997	-1.17586	4.79821e-05	0.00113149

## Sheet: Supplementary Table S4
Table S4 Significantly enriched GO terms of overlapped differentially expressed genes between high and low IFC groups
ONTOLOGY	ID	Description	GeneRatio	pvalue	qvalue	GeneID	Count
BP	GO:2000026	regulation of multicellular organismal development	29/167	8.65e-09	1.55e-05	VEGFA/RUNX1/ITGA5/CHODL/KLF10/SMAD1/RNF41/MAFF/SEMA6D/SIX4/CEBPB/F3/SERPINE1/BMPR1B/B4GALT5/RBM19/SOX9/GLUL/MYOD1/VASH2/PHLDA2/TXLNG/CYP26B1/BGLAP/IL1RAP/LEP/THBS1/LRRN1/PCK1	29
BP	GO:0007169	transmembrane receptor protein tyrosine kinase signaling pathway	17/167	1.91e-06	0.00122952	EGF/ANGPTL1/APOD/VEGFA/MET/IRS1/CSRNP1/NR4A3/F3/HBEGF/BMP5/SOX9/LEP/THBS1/ANGPT1/EPHA3/FGF6	17
BP	GO:0051094	positive regulation of developmental process	24/167	2.06e-06	0.00122952	VEGFA/RUNX1/FRZB/ITGA5/CHODL/PPARGC1A/KLF10/SMAD1/SIX4/CEBPB/F3/MEDAG/BMPR1B/B4GALT5/RBM19/BMP5/SOX9/MYOD1/VASH2/CYP26B1/IL1RAP/THBS1/LRRN1/PCK1	24
BP	GO:0035914	skeletal muscle cell differentiation	6/167	5.58e-06	0.00249774	FOXN2/MSTN/MAFF/SIX4/MYOD1/CYP26B1	6
BP	GO:0042127	regulation of cell population proliferation	26/167	2.57e-05	0.00918816	APOD/VEGFA/FRZB/IL6R/PBX1/HILPDA/PPARGC1A/MSTN/ESR1/SMAD1/RNF41/SIX4/CEBPB/NR4A3/F3/SLC7A1/BMPR1B/HBEGF/BMP5/SOX9/VASH2/PHLDA2/TIMP1/LEP/THBS1/FGF6	26
BP	GO:0051240	positive regulation of multicellular organismal process	24/167	4.71e-05	0.0114538	VEGFA/RUNX1/ITGA5/HILPDA/CHODL/PPARGC1A/KLF10/SMAD1/SIX4/INHBB/CEBPB/F3/BMPR1B/B4GALT5/RBM19/SOX9/VASH2/LIPG/IL1RAP/LEP/PANX1/THBS1/LRRN1/PCK1	24
BP	GO:0001501	skeletal system development	13/167	5.12e-05	0.0114538	RUNX1/PBX1/SMAD1/CSRNP1/SIX4/BMPR1B/SOX9/CYP26B1/BGLAP/GP9/LEP/STC1/FGF6	13
BP	GO:0035239	tube morphogenesis	17/167	5.93e-05	0.0117427	VEGFA/PBX1/MET/ITGA5/ESR1/SMAD1/SIX4/F3/SERPINE1/SOX9/GLUL/VASH2/ANPEP/LEP/ANGPTL4/THBS1/ANGPT1	17
BP	GO:0070873	regulation of glycogen metabolic process	4/167	7.99e-05	0.0117427	PPP1R3A/PPP1R3B/PPP1R3D/PHLDA2	4
BP	GO:1903670	regulation of sprouting angiogenesis	4/167	7.99e-05	0.0117427	ITGA5/SMAD1/GLUL/THBS1	4
BP	GO:0009888	tissue development	26/167	9.93e-05	0.0126977	RUNX1/FOXN2/PBX1/MET/ITGA5/KLHL40/PPARGC1A/MSTN/ESR1/KLF10/SMAD1/MAFF/SEMA6D/SIX4/CEBPB/BMPR1B/BMP5/SOX9/MYOD1/PHLDA2/TXLNG/CYP26B1/BGLAP/UGCG/STC1/FGF6	26
BP	GO:0032881	regulation of polysaccharide metabolic process	4/167	0.000123086	0.0137743	PPP1R3A/PPP1R3B/PPP1R3D/PHLDA2	4
MF	GO:0008083	growth factor activity	9/179	8.79e-05	0.015305	EGF/VEGFA/OGN/MSTN/INHBB/HBEGF/BMP5/TIMP1/FGF6	9
MF	GO:0003700	DNA-binding transcription activator activity	18/179	0.000144914	0.015305	TGIF1/RUNX1/FOSL2/KLF10/MAFK/SMAD1/MAFF/CSRNP1/CEBPB/NR4A3/SIM1/ATF3/SOX9/MYOD1/CREM/ZSCAN20/KLF5/FOSL1	18
BP	GO:0022603	regulation of anatomical structure morphogenesis	15/167	0.000605104	0.0441394	VEGFA/ITGA5/CHODL/ESR1/SMAD1/SEMA6D/SIX4/F3/SERPINE1/SOX9/GLUL/VASH2/SRCIN1/LEP/THBS1	15
BP	GO:0006112	energy reserve metabolic process	5/167	0.000657888	0.0441394	PPP1R3A/PPP1R3B/PPP1R3D/PHLDA2/LEP	5
BP	GO:0033002	muscle cell proliferation	6/167	0.00085003	0.0507334	APOD/PPARGC1A/MSTN/SMAD1/NR4A3/THBS1	6
BP	GO:0050673	epithelial cell proliferation	10/167	0.000891267	0.0514786	VEGFA/ESR1/SIX4/CEBPB/F3/BMP5/SOX9/VASH2/LEP/THBS1	10
CC	GO:0005667	transcription regulator complex	12/183	0.000325991	0.0624531	PBX1/ESR1/GEMIN5/SMAD1/MAFF/SIX4/CEBPB/NR4A3/SOX9/MYOD1/CREM/FOSL1	12
BP	GO:0071375	cellular response to peptide hormone stimulus	7/167	0.00121886	0.0661333	IRS1/INHBB/NR4A3/TSHR/BGLAP/LEP/PCK1	7
BP	GO:1901700	response to oxygen-containing compound	11/167	0.00136409	0.0691617	APOD/INHBB/CEBPB/NR4A3/SOX9/MYOD1/CYP26B1/BGLAP/PANX1/THBS1/PCK1	11
BP	GO:0043434	response to peptide hormone	8/167	0.00137811	0.0691617	IRS1/IGFBP5/INHBB/NR4A3/TSHR/BGLAP/LEP/PCK1	8
BP	GO:0043467	regulation of generation of precursor metabolites and energy	5/167	0.00143146	0.0691617	PPP1R3A/PPP1R3B/PPARGC1A/PPP1R3D/PHLDA2	5
BP	GO:0044093	positive regulation of molecular function	19/167	0.00145975	0.0691617	EGF/VEGFA/IL6R/MET/PPARGC1A/ESR1/CEBPB/F3/TSHR/ADRB2/TIAM2/CALCR/HBEGF/SRCIN1/IL1RAP/LEP/THBS1/ARAP2/EPHA3	19
BP	GO:0061061	muscle structure development	12/167	0.00149017	0.0691617	FLNC/FOXN2/TMEM182/KLHL40/MSTN/SMAD1/MAFF/SIX4/SOX9/MYOD1/CYP26B1/FGF6	12
BP	GO:0007044	cell-substrate junction assembly	4/167	0.00150643	0.0691617	APOD/VEGFA/ITGA5/EPHA3	4
BP	GO:0048589	developmental growth	11/167	0.00164503	0.0718944	APOD/TMEM182/ESR1/SMAD1/SEMA6D/SIX4/SOX9/MYOD1/PHLDA2/LEP/STC1	11
BP	GO:0009725	response to hormone	12/167	0.00164626	0.0718944	ABHD2/ESR1/IRS1/IGFBP5/INHBB/NR4A3/TSHR/TIMP1/BGLAP/UGCG/LEP/PCK1	12
BP	GO:0030334	regulation of cell migration	13/167	0.00191138	0.07959	APOD/VEGFA/MET/RNF41/SEMA6D/NR4A3/SOX9/GLUL/PHLDA2/SRCIN1/THBS1/STC1/FGF6	13
BP	GO:0150115	cell-substrate junction organization	4/167	0.00218466	0.0856271	APOD/VEGFA/ITGA5/EPHA3	4
BP	GO:1901888	regulation of cell junction assembly	6/167	0.00228295	0.0856271	APOD/VEGFA/SIX4/IL1RAP/LRRN1/EPHA3	6
BP	GO:0032870	cellular response to hormone stimulus	10/167	0.00234096	0.0856271	ABHD2/ESR1/IRS1/INHBB/NR4A3/TSHR/BGLAP/UGCG/LEP/PCK1	10
BP	GO:0071300	cellular response to retinoic acid	3/167	0.00239877	0.0856271	SOX9/CYP26B1/EPHA3	3
BP	GO:0048699	generation of neurons	18/167	0.00248006	0.0856271	APOD/VEGFA/RUNX1/PBX1/MET/CHODL/SEMA6D/SIX4/CEBPB/B4GALT5/BMP5/SOX9/VASH2/GNAT1/SRCIN1/NDEL1/UGCG/EPHA3	18
BP	GO:0031099	regeneration	4/167	0.00259194	0.0856271	APOD/TMEM182/CEBPB/MYOD1	4
BP	GO:0045595	regulation of cell differentiation	19/167	0.00286078	0.0856271	RUNX1/TMEM182/FRZB/PBX1/CHODL/MSTN/KLF10/SMAD1/RNF41/MAFF/SEMA6D/SIX4/CEBPB/MEDAG/SOX9/MYOD1/CYP26B1/LEP/PCK1	19
BP	GO:0051897	positive regulation of protein kinase B signaling	4/167	0.00304846	0.0856271	MET/F3/LEP/THBS1	4
BP	GO:0060602	branch elongation of an epithelium	3/167	0.00313806	0.0856271	ESR1/SIX4/SOX9	3
BP	GO:1901701	cellular response to oxygen-containing compound	15/167	0.0031561	0.0856271	MET/ESR1/IRS1/INHBB/CEBPB/NR4A3/TSHR/SOX9/MYOD1/CYP26B1/BGLAP/LEP/TNIP3/PCK1/EPHA3	15
BP	GO:0033674	positive regulation of kinase activity	8/167	0.00322762	0.0856271	VEGFA/IL6R/MET/HBEGF/SRCIN1/LEP/THBS1/EPHA3	8
BP	GO:0062012	regulation of small molecule metabolic process	7/167	0.00331199	0.0856271	PPP1R3A/PPP1R3B/PPARGC1A/PPP1R3D/BMP5/SOX9/PHLDA2	7
BP	GO:0001952	regulation of cell-matrix adhesion	4/167	0.00355699	0.0856271	APOD/VEGFA/THBS1/EPHA3	4
BP	GO:0005977	glycogen metabolic process	4/167	0.00355699	0.0856271	PPP1R3A/PPP1R3B/PPP1R3D/PHLDA2	4
BP	GO:0006073	cellular glucan metabolic process	4/167	0.00355699	0.0856271	PPP1R3A/PPP1R3B/PPP1R3D/PHLDA2	4
BP	GO:0044042	glucan metabolic process	4/167	0.00355699	0.0856271	PPP1R3A/PPP1R3B/PPP1R3D/PHLDA2	4
BP	GO:0031589	cell-substrate adhesion	7/167	0.00356569	0.0856271	APOD/VEGFA/ITGB6/ITGA5/SRCIN1/THBS1/EPHA3	7
BP	GO:0009719	response to endogenous stimulus	18/167	0.00384565	0.0856271	ABHD2/ESR1/IRS1/IGFBP5/SMAD1/INHBB/CEBPB/NR4A3/TSHR/BMP5/SOX9/TIMP1/BGLAP/UGCG/LEP/THBS1/PCK1/FGF6	18
BP	GO:0040007	growth	13/167	0.00389816	0.0856271	APOD/TMEM182/FRZB/ESR1/SMAD1/SEMA6D/SIX4/SOX9/SOCS3/MYOD1/PHLDA2/LEP/STC1	13
BP	GO:0006006	glucose metabolic process	6/167	0.00394557	0.0856271	PPP1R3A/PPP1R3B/APOD/PPP1R3D/PHLDA2/PCK1	6
BP	GO:0014812	muscle cell migration	3/167	0.00400265	0.0856271	SEMA6D/SIX4/NR4A3	3
BP	GO:0051893	regulation of focal adhesion assembly	3/167	0.00400265	0.0856271	APOD/VEGFA/EPHA3	3
BP	GO:0090109	regulation of cell-substrate junction assembly	3/167	0.00400265	0.0856271	APOD/VEGFA/EPHA3	3
BP	GO:0019318	hexose metabolic process	7/167	0.00411725	0.0856271	PPP1R3A/PPP1R3B/APOD/PPP1R3D/HK3/PHLDA2/PCK1	7
BP	GO:0007160	cell-matrix adhesion	5/167	0.00425619	0.0856271	APOD/VEGFA/ITGB6/THBS1/EPHA3	5
BP	GO:0014902	myotube differentiation	5/167	0.00425619	0.0856271	TMEM182/KLHL40/SIX4/MYOD1/CYP26B1	5
BP	GO:0051896	regulation of protein kinase B signaling	5/167	0.00425619	0.0856271	MET/RNF41/F3/LEP/THBS1	5
BP	GO:0001503	ossification	8/167	0.00441269	0.0877893	RUNX1/PBX1/KLF10/SMAD1/CEBPB/SOX9/TXLNG/BGLAP	8
MF	GO:0001618	virus receptor activity	3/179	0.00170797	0.0901926	ITGB6/CLDN6/ANPEP	3
MF	GO:0140272	exogenous protein binding	3/179	0.00170797	0.0901926	ITGB6/CLDN6/ANPEP	3
BP	GO:0048646	anatomical structure formation involved in morphogenesis	16/167	0.00463654	0.0902374	VEGFA/TMEM182/ITGA5/SMAD1/SIX4/F3/FJX1/SERPINE1/SOX9/GLUL/VASH2/ANPEP/LEP/ANGPTL4/THBS1/ANGPT1	16

## Sheet: Supplementary Table S5
Table S5 Significantly enriched KEGG pathways of overlapped differentially expressed genes between high and low IFC groups
ID	Description	GeneRatio	pvalue	qvalue	geneID	Count
ssc04931	Insulin resistance	13/173	1.34e-07	2.97e-05	PPP1R3A/PPP1R3B/INSR/PPARGC1A/PPP1R3D/IRS1/PTPN1/TRIB3/IRS2/PRKAG2/SOCS3/GFPT2/PCK1	13
ssc04910	Insulin signaling pathway	12/173	9.34e-06	0.0010376	PPP1R3A/PPP1R3B/INSR/PPARGC1A/PPP1R3D/IRS1/PTPN1/IRS2/PRKAG2/SOCS3/HK3/PCK1	12
ssc04350	TGF-beta signaling pathway	10/173	3.78e-05	0.00203165	NEO1/TGIF1/FST/SMAD1/INHBB/BMPR1B/BMP5/MYC/PITX2/THBS1	10
ssc04010	MAPK signaling pathway	17/173	4.04e-05	0.00203165	EGF/MAP2K3/FLNC/VEGFA/GADD45A/INSR/MET/HSPB1/MAP3K8/GADD45G/MYC/HSPA6/IL1RAP/MAP2K6/PLA2G4E/ANGPT1/FGF6	17
ssc05202	Transcriptional misregulation in cancer	13/173	4.57e-05	0.00203165	GADD45A/RUNX1/EYA1/PBX1/MET/SMAD1/SIX4/CEBPB/NR4A3/PER2/MEIS1/GADD45G/MYC	13
ssc04920	Adipocytokine signaling pathway	8/173	5.88e-05	0.00217769	PPARGC1A/IRS1/ACSL3/IRS2/PRKAG2/SOCS3/LEP/PCK1	8
ssc05219	Bladder cancer	6/173	8.09e-05	0.00256652	EGF/VEGFA/DAPK3/HBEGF/MYC/THBS1	6
ssc04066	HIF-1 signaling pathway	9/173	0.000209562	0.00581809	EGF/VEGFA/INSR/IL6R/SERPINE1/PFKFB3/HK3/TIMP1/ANGPT1	9
ssc04152	AMPK signaling pathway	9/173	0.00048632	0.0120016	INSR/SCD/PPARGC1A/IRS1/IRS2/PRKAG2/PFKFB3/LEP/PCK1	9
ssc04068	FoxO signaling pathway	9/173	0.000771954	0.0171455	EGF/GADD45A/INSR/GABARAPL1/IRS1/IRS2/PRKAG2/GADD45G/PCK1	9
ssc04213	Longevity regulating pathway - multiple species	6/173	0.00089483	0.0180679	INSR/IRS1/IRS2/PRKAG2/HSPA6/CRYAB	6
ssc04930	Type II diabetes mellitus	5/173	0.00183052	0.0338807	INSR/IRS1/IRS2/SOCS3/HK3	5
ssc04151	PI3K-Akt signaling pathway	15/173	0.00260629	0.0445285	EGF/VEGFA/INSR/ITGB6/IL6R/MET/ITGA5/IRS1/OSMR/MYC/COL6A6/THBS1/PCK1/ANGPT1/FGF6	15
ssc04923	Regulation of lipolysis in adipocytes	5/173	0.00397799	0.0603145	INSR/IRS1/IRS2/TSHR/ADRB2	5
ssc04710	Circadian rhythm	4/173	0.00407337	0.0603145	PER1/BHLHE41/PER2/PRKAG2	4
ssc04060	Cytokine-cytokine receptor interaction	12/173	0.0055331	0.0734494	IL6R/MSTN/INHBB/TNFSF18/BMPR1B/OSMR/BMP5/TNFRSF19/IL1RAP/LEP/IL1RL1/ACKR4	12
ssc05205	Proteoglycans in cancer	10/173	0.00562184	0.0734494	FLNC/VEGFA/ITPR3/MET/ITGA5/PPP1R12B/ESR1/HBEGF/MYC/THBS1	10
ssc04015	Rap1 signaling pathway	10/173	0.00706987	0.0872365	EGF/MAP2K3/VEGFA/INSR/MET/MAP2K6/THBS1/ANGPT1/ENAH/FGF6	10
ssc04360	Axon guidance	9/173	0.0075352	0.0880846	NEO1/MET/ROBO1/SEMA6D/EPHB2/BMPR1B/ENAH/EPHA3/SEMA3F	9
ssc04218	Cellular senescence	8/173	0.00869634	0.0965751	MAP2K3/GADD45A/ITPR3/SERPINE1/GADD45G/MYC/HIPK2/MAP2K6	8

## Sheet: Supplementary Table S6
Table S6 Significantly enriched GO terms of overlapped differentially expressed genes between high and low CIE a* groups
ONTOLOGY	ID	Description	GeneRatio	pvalue	qvalue	GeneID	Count
BP	GO:2000026	regulation of multicellular organismal development	26/153	8.31e-08	8.73e-05	MAFF/CCN1/SERPINE1/THBS1/ITGA5/ADM/RUNX1/LAMA3/VEGFA/SEMA6D/SPRY1/B4GALT5/RBM19/CHODL/HSPB6/LRRN1/F3/IL1RAP/BHLHE40/EGR2/BMPR1B/CEBPB/SOCS1/SOX9/GJA1/NOCT	26
BP	GO:0051094	positive regulation of developmental process	25/153	1.01e-07	8.73e-05	PPARGC1A/CCN1/JUNB/THBS1/ITGA5/ADM/FRZB/RUNX1/MEDAG/VEGFA/SPRY1/B4GALT5/RBM19/CHODL/HSPB6/LRRN1/F3/IL1RAP/EGR2/BMPR1B/CEBPB/SOCS1/SOX9/GJA1/NOCT	25
BP	GO:0051240	positive regulation of multicellular organismal process	27/153	2.67e-07	0.00015375	PPARGC1A/CCN1/THBS1/ITGA5/ADM/RUNX1/VEGFA/SPRY1/B4GALT5/RBM19/CHODL/HSPB6/LRRN1/F3/IL1RAP/INHBB/EGR1/EGR2/BMPR1B/CEBPB/SOCS1/SOX9/GJA1/LIPG/HILPDA/SLC1A1/G0S2	27
BP	GO:0042127	regulation of cell population proliferation	26/153	5.09e-06	0.00219537	NR4A3/PPARGC1A/CCN1/JUNB/THBS1/SLC25A5/ADM/FRZB/VEGFA/SPRY1/FGF6/IL34/F3/FBXO4/TIMP1/BMPR1B/MSTN/IL6/CEBPB/SOX9/GJA1/SLC25A33/ESR1/HILPDA/CCL2/APOD	26
BP	GO:0048008	platelet-derived growth factor receptor signaling pathway	6/153	6.45e-06	0.00222647	NR4A3/CSRNP1/VEGFA/TIPARP/F3/APOD	6
BP	GO:0045444	fat cell differentiation	9/153	8.43e-06	0.00242438	FRZB/MEDAG/MMP11/INHBB/FOXO1/EGR2/CEBPB/SOCS1/NOCT	9
MF	GO:0001228	DNA-binding transcription activator activity, RNA polymerase II-specific	12/157	3.5e-05	0.00579797	NR4A3/MAFF/JUNB/CSRNP1/CREBRF/RUNX1/FOXO1/EGR1/EGR2/CEBPB/SOX9/ESR1	12
MF	GO:0001216	DNA-binding transcription activator activity	12/157	4.06e-05	0.00579797	NR4A3/MAFF/JUNB/CSRNP1/CREBRF/RUNX1/FOXO1/EGR1/EGR2/CEBPB/SOX9/ESR1	12
BP	GO:0035239	tube morphogenesis	16/153	7.1e-05	0.0106067	CCN1/SERPINE1/JUNB/THBS1/ITGA5/ADM/VEGFA/SPRY1/TIPARP/ANGPTL4/HSPB6/F3/SOX9/GJA1/ESR1/SLC1A1	16
BP	GO:0001568	blood vessel development	14/153	6.88e-05	0.0106067	CCN1/SERPINE1/JUNB/THBS1/ITGA5/ADM/VEGFA/TIPARP/ANGPTL4/HSPB6/F3/EGR2/GJA1/SLC1A1	14
BP	GO:0048514	blood vessel morphogenesis	13/153	7.39e-05	0.0106067	CCN1/SERPINE1/JUNB/THBS1/ITGA5/ADM/VEGFA/TIPARP/ANGPTL4/HSPB6/F3/GJA1/SLC1A1	13
BP	GO:0009719	response to endogenous stimulus	21/153	6.78e-05	0.0106067	NR4A3/CCN1/IGFBP5/THBS1/SPRY1/ABHD2/FGF6/ADAMTSL2/INHBB/FOXO1/EGR1/TIMP1/CEBPB/SOCS1/SOX9/GJA1/SLC25A33/ESR1/TRH/CCL2/SLC1A1	21
BP	GO:0042981	regulation of apoptotic process	21/153	7.99e-05	0.0106067	PPARGC1A/CCN1/THBS1/ITGA5/SLC25A5/FRZB/SIAH2/GADD45B/VEGFA/SOCS3/ANGPTL4/FOXO1/EGR1/BMPR1B/PLK3/CEBPB/SOX9/ESR1/CCL2/SLC1A1/G0S2	21
BP	GO:0022603	regulation of anatomical structure morphogenesis	16/153	6.72e-05	0.0106067	SERPINE1/ZRANB1/THBS1/ITGA5/ADM/VEGFA/SEMA6D/SPRY1/CHODL/HSPB6/F3/SRCIN1/SOX9/GJA1/ESR1/CCL2	16
BP	GO:0045595	regulation of cell differentiation	21/153	0.00013884	0.0133157	MAFF/CCN1/JUNB/ADM/FRZB/RUNX1/MEDAG/NMRK2/SEMA6D/SPRY1/MMP11/CHODL/FOXO1/BHLHE40/EGR2/MSTN/CEBPB/SOCS1/SOX9/GJA1/NOCT	21
BP	GO:0009888	tissue development	24/153	0.000162603	0.0147739	MAFF/PPARGC1A/CCN1/JUNB/ITGA5/ADM/RUNX1/SEMA6D/SPRY1/TIPARP/FGF6/TPPP3/ADAMTSL2/EGR1/RIPPLY1/EGR2/ARRDC3/BMPR1B/MSTN/DUSP5/CEBPB/SOX9/GJA1/ESR1	24
BP	GO:0048646	anatomical structure formation involved in morphogenesis	18/153	0.000243385	0.0171977	CCN1/SERPINE1/JUNB/THBS1/ITGA5/ADM/VEGFA/SPRY1/ANGPTL4/HSPB6/F3/RIPPLY1/EGR2/DUSP5/SOX9/GJA1/FJX1/SLC1A1	18
BP	GO:1990845	adaptive thermogenesis	6/153	0.000272643	0.0174322	PPARGC1A/SLC25A5/ARRDC3/CEBPB/GJA1/G0S2	6
BP	GO:0048659	smooth muscle cell proliferation	5/153	0.000306195	0.0182272	NR4A3/PPARGC1A/THBS1/GJA1/APOD	5
BP	GO:0060042	retina morphogenesis in camera-type eye	4/153	0.000336093	0.0193401	PROM1/SOX9/FJX1/SLC1A1	4
BP	GO:0031589	cell-substrate adhesion	8/153	0.000432774	0.0232434	CCN1/ITGB6/ITGB8/THBS1/ITGA5/VEGFA/SRCIN1/APOD	8
BP	GO:1901700	response to oxygen-containing compound	16/153	0.00046337	0.0232434	THBS1/INHBB/FOXO1/EGR1/PLSCR4/PLK3/CEBPB/SOCS1/SOX9/GJA1/SLC25A33/SLC11A1/NOCT/CCL2/SLC1A1/APOD	16
BP	GO:0001659	temperature homeostasis	6/153	0.000471246	0.0232434	PPARGC1A/EGR1/ARRDC3/CEBPB/GJA1/G0S2	6
BP	GO:0045766	positive regulation of angiogenesis	6/153	0.000471246	0.0232434	THBS1/ITGA5/ADM/VEGFA/HSPB6/F3	6
CC	GO:0030312	external encapsulating structure	10/164	0.000275043	0.0266358	ADAMTS1/THBS1/ANGPTL1/MMP11/ANGPTL4/OLFML2B/LRRN1/F3/ADAMTSL2/TIMP1	10
CC	GO:0031012	extracellular matrix	10/164	0.000275043	0.0266358	ADAMTS1/THBS1/ANGPTL1/MMP11/ANGPTL4/OLFML2B/LRRN1/F3/ADAMTSL2/TIMP1	10
BP	GO:0040011	locomotion	23/153	0.00070013	0.0307639	NR4A3/CCN1/ACKR2/ITGB6/ZRANB1/THBS1/ITGA5/LAMA3/SLC9B2/VEGFA/SEMA6D/FGF6/MNS1/SLC22A16/EGR2/ARRDC3/CARMIL1/SRCIN1/SOX9/GJA1/NDEL1/CCL2/APOD	23
BP	GO:0010648	negative regulation of cell communication	18/153	0.000910629	0.0341379	ADRB2/THBS1/SLC25A5/ADM/FRZB/SIAH2/SPRY1/SOCS3/ADAMTSL2/INHBB/EGR1/ARRDC3/DUSP5/SOCS1/SOX9/GJA1/ESR1/APOD	18
BP	GO:0023057	negative regulation of signaling	15/153	0.000942536	0.0341379	ADRB2/THBS1/SLC25A5/ADM/SIAH2/SPRY1/SOCS3/INHBB/EGR1/ARRDC3/DUSP5/SOCS1/SOX9/GJA1/APOD	15
BP	GO:0035914	skeletal muscle cell differentiation	4/153	0.000886406	0.0341379	MAFF/EGR1/EGR2/MSTN	4
BP	GO:0048870	cell motility	21/153	0.000937665	0.0341379	NR4A3/CCN1/ACKR2/ITGB6/ZRANB1/THBS1/ITGA5/LAMA3/SLC9B2/VEGFA/SEMA6D/FGF6/MNS1/SLC22A16/CARMIL1/SRCIN1/SOX9/GJA1/NDEL1/CCL2/APOD	21
BP	GO:0051674	localization of cell	21/153	0.000937665	0.0341379	NR4A3/CCN1/ACKR2/ITGB6/ZRANB1/THBS1/ITGA5/LAMA3/SLC9B2/VEGFA/SEMA6D/FGF6/MNS1/SLC22A16/CARMIL1/SRCIN1/SOX9/GJA1/NDEL1/CCL2/APOD	21
BP	GO:0040012	regulation of locomotion	14/153	0.000949201	0.0341379	NR4A3/CCN1/THBS1/LAMA3/VEGFA/SEMA6D/FGF6/ARRDC3/CARMIL1/SRCIN1/SOX9/GJA1/CCL2/APOD	14
BP	GO:0030334	regulation of cell migration	13/153	0.000855416	0.0341379	NR4A3/CCN1/THBS1/LAMA3/VEGFA/SEMA6D/FGF6/CARMIL1/SRCIN1/SOX9/GJA1/CCL2/APOD	13
BP	GO:0032922	circadian regulation of gene expression	4/153	0.000886406	0.0341379	PPARGC1A/EGR1/BHLHE40/NOCT	4
BP	GO:0072359	circulatory system development	14/153	0.00137987	0.0433431	CCN1/SERPINE1/JUNB/THBS1/ADM/VEGFA/TIPARP/ITGA5/ANGPTL4/F3/EGR2/SOX9/GJA1/SLC1A1	14
BP	GO:0009611	response to wounding	9/153	0.00135033	0.0433431	CCN1/PPL/SERPINE1/THBS1/F3/INHBB/SLC1A1/ITGA5/APOD	9
BP	GO:0051294	establishment of spindle orientation	3/153	0.0013809	0.0433431	SPRY1/GJA1/NDEL1	3
BP	GO:0051346	negative regulation of hydrolase activity	6/153	0.00161209	0.0488242	SERPINE1/THBS1/SIAH2/SPRY1/ANGPTL4/TIMP1	6
BP	GO:0048585	negative regulation of response to stimulus	19/153	0.00184087	0.0523818	ADRB2/SERPINE1/THBS1/SLC25A5/ADM/FRZB/SIAH2/SEMA6D/SPRY1/SOCS3/ADAMTSL2/EGR1/ARRDC3/DUSP5/SOCS1/SOX9/ESR1/CCL2/APOD	19
BP	GO:0031099	regeneration	4/153	0.00188127	0.0523818	IL6/CEBPB/GJA1/APOD	4
BP	GO:0009968	negative regulation of signal transduction	16/153	0.00234447	0.0555364	ADRB2/THBS1/SLC25A5/ADM/FRZB/SIAH2/SPRY1/SOCS3/ADAMTSL2/EGR1/ARRDC3/DUSP5/SOCS1/SOX9/ESR1/APOD	16
BP	GO:0052548	regulation of endopeptidase activity	7/153	0.00234803	0.0555364	CCN1/SERPINE1/THBS1/SIAH2/F3/TIMP1/SLC1A1	7
BP	GO:0061061	muscle structure development	11/153	0.00232564	0.0555364	MAFF/FLNC/ADM/NMRK2/ATP2A2/FGF6/EGR1/EGR2/MSTN/SOX9/GJA1	11
BP	GO:0010243	response to organonitrogen compound	12/153	0.00206564	0.0555364	NR4A3/IGFBP5/DNAJB9/INHBB/FOXO1/EGR1/CEBPB/SOCS1/SOX9/GJA1/SLC25A33/SLC1A1	12
BP	GO:1901652	response to peptide	8/153	0.00227228	0.0555364	NR4A3/IGFBP5/INHBB/FOXO1/EGR1/SOCS1/GJA1/SLC25A33	8
BP	GO:0006915	apoptotic process	21/153	0.00209111	0.0555364	PPARGC1A/CCN1/THBS1/ITGA5/SLC25A5/FRZB/SIAH2/GADD45B/VEGFA/SOCS3/ANGPTL4/FOXO1/EGR1/BMPR1B/PLK3/CEBPB/SOX9/ESR1/CCL2/SLC1A1/G0S2	21
BP	GO:0051653	spindle localization	3/153	0.00244496	0.0555364	SPRY1/GJA1/NDEL1	3
BP	GO:0060602	branch elongation of an epithelium	3/153	0.00244496	0.0555364	SPRY1/SOX9/ESR1	3
BP	GO:0001503	ossification	8/153	0.00257789	0.0556282	CCN1/JUNB/RUNX1/EGR2/CEBPB/SOX9/GJA1/NOCT	8
BP	GO:0009725	response to hormone	11/153	0.00254807	0.0556282	NR4A3/IGFBP5/ABHD2/INHBB/FOXO1/EGR1/TIMP1/SOCS1/SLC25A33/ESR1/TRH	11
BP	GO:0071417	cellular response to organonitrogen compound	9/153	0.00257482	0.0556282	NR4A3/INHBB/FOXO1/CEBPB/SOCS1/SOX9/GJA1/SLC25A33/SLC1A1	9
BP	GO:0048511	rhythmic process	7/153	0.00271458	0.0578546	PPARGC1A/SIAH2/EGR1/BHLHE40/EGR2/ESR1/NOCT	7
BP	GO:0001892	embryonic placenta development	4/153	0.00300592	0.0587453	CCN1/JUNB/ADM/CEBPB	4
BP	GO:0001890	placenta development	5/153	0.0029206	0.0587453	CCN1/JUNB/ADM/TPPP3/CEBPB	5
BP	GO:0051130	positive regulation of cellular component organization	13/153	0.00349669	0.0649075	PPARGC1A/ADRB2/SLC25A5/VEGFA/CHODL/MNS1/LRRN1/TPPP3/IL1RAP/FBXO4/CARMIL1/SOX9/ESR1	13
BP	GO:0009896	positive regulation of catabolic process	9/153	0.00354344	0.0650222	ADRB2/ZFP36L2/SLC25A5/TIPARP/AGO2/FOXO1/PLK3/SOX9/NOCT	9
BP	GO:0009628	response to abiotic stimulus	12/153	0.00382003	0.0679853	PPL/VEGFA/TRPV3/FOXO1/EGR1/FBXO4/TIMP1/PLK3/SOX9/GJA1/LXN/SLC1A1	12
BP	GO:0060135	maternal process involved in female pregnancy	3/153	0.00390707	0.0688248	JUNB/TPPP3/ESR1	3
BP	GO:0071453	cellular response to oxygen levels	4/153	0.00452006	0.0750294	VEGFA/FOXO1/EGR1/PLK3	4
BP	GO:0003401	axis elongation	3/153	0.00479981	0.0764687	SPRY1/SOX9/ESR1	3
BP	GO:0050922	negative regulation of chemotaxis	3/153	0.00479981	0.0764687	THBS1/SEMA6D/CCL2	3
MF	GO:0033549	MAP kinase phosphatase activity	3/157	0.00116897	0.0833663	DUSP1/DUSP4/DUSP5	3
MF	GO:0030215	semaphorin receptor binding	3/157	0.00116897	0.0833663	SEMA6D/SEMA6C/SEMA3F	3
BP	GO:0050673	epithelial cell proliferation	8/153	0.00666295	0.0974775	THBS1/VEGFA/F3/IL6/CEBPB/SOX9/ESR1/CCL2	8
BP	GO:0110149	regulation of biomineralization	4/153	0.00723855	0.0976252	CCN1/CEBPB/SOX9/GJA1	4
BP	GO:1901699	cellular response to nitrogen compound	9/153	0.00723133	0.0976252	NR4A3/INHBB/FOXO1/CEBPB/SOCS1/SOX9/GJA1/SLC25A33/SLC1A1	9
BP	GO:0043467	regulation of generation of precursor metabolites and energy	4/153	0.00723855	0.0976252	PPARGC1A/PPP1R3A/SLC25A33/PPP1R3B	4
BP	GO:0045103	intermediate filament-based process	3/153	0.00692905	0.0976252	PPL/SYNC/NDEL1	3
BP	GO:0006865	amino acid transport	4/153	0.00723855	0.0976252	SFXN5/SLC7A10/GJA1/SLC1A1	4
CC	GO:0008305	integrin complex	3/164	0.00185203	0.0993508	ITGB6/ITGB8/ITGA5	3
CC	GO:0098636	protein complex involved in cell adhesion	3/164	0.00236992	0.0993508	ITGB6/ITGB8/ITGA5	3
CC	GO:0005794	Golgi apparatus	19/164	0.00256476	0.0993508	LDLR/ADRB2/ITGA5/GALNT15/MS4A7/SEMA6D/SPRY1/B4GALT5/SREBF1/HSPB6/ZDHHC9/STX11/GCC1/KCNS3/PLK3/GJA1/LIPG/ESR1/ST8SIA2	19

## Sheet: Supplementary Table S7
Table S7 Significantly enriched KEGG pathways of overlapped differentially expressed genes between high and low CIE a* groups
ID	Description	GeneRatio	pvalue	qvalue	GeneID	Count
ssc04931	Insulin resistance	13/148	2.08e-08	4.07e-06	PPARGC1A/PRKCQ/IRS2/PRKAG2/CPT1A/SOCS3/SREBF1/PIK3R1/FOXO1/IL6/PPP1R3A/PPP1R3B/GFPT2	13
ssc04910	Insulin signaling pathway	11/148	1.16e-05	0.00114024	PPARGC1A/IRS2/PRKAG2/SOCS3/SREBF1/PIK3R1/FOXO1/PPP1R3A/SOCS1/PPP1R3B/HK2	11
ssc04152	AMPK signaling pathway	10/148	2.63e-05	0.00171348	PPARGC1A/IRS2/PRKAG2/CPT1A/PFKFB4/SREBF1/PIK3R1/TBC1D1/FOXO1/PPP2R2C	10
ssc04068	FoxO signaling pathway	10/148	4.55e-05	0.00222527	GADD45A/GABARAPL1/IRS2/PRKAG2/GADD45B/PIK3R1/FOXO1/IL6/PLK3/FBXO32	10
ssc05410	Hypertrophic cardiomyopathy	8/148	9.73e-05	0.0038082	ITGB6/ITGB8/PRKAG2/ITGA5/ITGA1/ATP2A2/IL6/CACNA2D3	8
ssc04920	Adipocytokine signaling pathway	7/148	0.000152584	0.0046683	PPARGC1A/PRKCQ/IRS2/PRKAG2/ACSL3/CPT1A/SOCS3	7
ssc04218	Cellular senescence	10/148	0.000188261	0.0046683	GADD45A/SERPINE1/ZFP36L2/SLC25A5/GADD45B/HIPK2/PIK3R1/MYC/FOXO1/IL6	10
ssc04933	AGE-RAGE signaling pathway in diabetic complications	8/148	0.000203831	0.0046683	SERPINE1/VEGFA/PIK3R1/F3/FOXO1/EGR1/IL6/CCL2	8
ssc05412	Arrhythmogenic right ventricular cardiomyopathy	7/148	0.000214591	0.0046683	ITGB6/ITGB8/ITGA5/ITGA1/ATP2A2/GJA1/CACNA2D3	7
ssc05202	Transcriptional misregulation in cancer	10/148	0.000810462	0.015868	NR4A3/GADD45A/RUNX1/GADD45B/EYA1/MYC/FOXO1/PROM1/IL6/CEBPB	10
ssc04930	Type II diabetes mellitus	5/148	0.000913579	0.0162608	IRS2/SOCS3/PIK3R1/SOCS1/HK2	5
ssc04510	Focal adhesion	10/148	0.00146663	0.0239292	ITGB6/ITGB8/FLNC/EMP1/THBS1/ITGA5/ITGA1/LAMA3/VEGFA/PIK3R1	10
ssc05144	Malaria	5/148	0.0018685	0.028141	THBS1/IL6/SELP/ACKR1/CCL2	5
ssc04668	TNF signaling pathway	7/148	0.00208606	0.0291735	JUNB/SOCS3/PIK3R1/CASP7/IL6/CEBPB/CCL2	7
ssc04710	Circadian rhythm	4/148	0.00232027	0.0302857	PRKAG2/BHLHE41/CRY2/BHLHE40	4
ssc04010	MAPK signaling pathway	12/148	0.00291868	0.0357154	GADD45A/FLNC/GADD45B/VEGFA/FGF6/DUSP1/IL1RAP/DUSP4/MYC/DUSP5/DUSP2/CACNA2D3	12
ssc04512	ECM-receptor interaction	6/148	0.00328307	0.0378112	ITGB6/ITGB8/THBS1/ITGA5/ITGA1/LAMA3	6
ssc05414	Dilated cardiomyopathy	6/148	0.00429174	0.0453906	ITGB6/ITGB8/ITGA5/ITGA1/ATP2A2/CACNA2D3	6
ssc04151	PI3K-Akt signaling pathway	13/148	0.00440484	0.0453906	OSMR/ITGB6/ITGB8/THBS1/ITGA5/ITGA1/LAMA3/VEGFA/FGF6/PIK3R1/MYC/PPP2R2C/IL6	13
ssc05207	Chemical carcinogenesis - receptor activation	9/148	0.00540109	0.0528739	ADRB2/VEGFA/FGF6/PIK3R1/MYC/KLF4/KLF5/MGST2/ESR1	9
ssc05220	Chronic myeloid leukemia	5/148	0.00716936	0.0668421	GADD45A/RUNX1/GADD45B/PIK3R1/MYC	5
ssc04066	HIF-1 signaling pathway	6/148	0.00832525	0.0740907	SERPINE1/VEGFA/PIK3R1/TIMP1/IL6/HK2	6

## Sheet: Supplementary Table S8
Table S8 Significantly enriched GO terms obtained in the high and low IFC groups based on GSEA
ONTOLOGY	ID	Description	setSize	enrichmentScore	NES	pvalue	qvalue	core_enrichment
CC	GO:0005746	mitochondrial respirasome	42	0.645775	2.23401	1.75524e-06	0.00119929	ND6/ND5/SDHC/ND4/ND3/ND2/NDUFA5/ND1/ND4L/CYTB/COX2/NDUFA4L2/COX7B/COX7C/NDUFA11/NDUFB3/UQCRQ/NDUFB2/COX7A2/COX1/NDUFB6/NDUFS6/NDUFS5/UQCR10/COX5B/NDUFB8/COX3
CC	GO:0098803	respiratory chain complex	42	0.645775	2.23401	1.75524e-06	0.00119929	ND6/ND5/SDHC/ND4/ND3/ND2/NDUFA5/ND1/ND4L/CYTB/COX2/NDUFA4L2/COX7B/COX7C/NDUFA11/NDUFB3/UQCRQ/NDUFB2/COX7A2/COX1/NDUFB6/NDUFS6/NDUFS5/UQCR10/COX5B/NDUFB8/COX3
CC	GO:0098800	inner mitochondrial membrane protein complex	62	0.585977	2.18283	8.17605e-07	0.00119929	ND6/ND5/SDHC/ND4/ND3/ATP5ME/ND2/ATP6/NDUFA5/ND1/ATP8/ND4L/CYTB/APOOL/COX2/NDUFA4L2/COX7C/NDUFA11/ATP5MG/NDUFB3/ATP5MC2/UQCRQ/NDUFB2/COX7A2/COX1/NDUFB6/ATP5PO/NDUFS6/NDUFS5/UQCR10/APOO/COX5B/NDUFB8/COX3/ATP5F1A/SMDT1/COX5A/TIMM29/ATP5PB/NDUFA13/IMMP1L/NDUFV2/NDUFB4/SDHD
CC	GO:0070469	respirasome	47	0.615109	2.17339	3.02401e-06	0.00135557	ND6/ND5/SDHC/ND4/ND3/ND2/NDUFA5/ND1/ND4L/CYTB/COX2/NDUFA4L2/COX7B/COX7C/NDUFA11/NDUFB3/UQCRQ/NDUFB2/COX7A2/COX1/NDUFB6/NDUFS6/NDUFS5/UQCR10/COX5B/NDUFB8/COX3/CYCS/NDUFC2/COX5A/NDUFA13/NDUFV2/NDUFB4/SDHD
CC	GO:1990204	oxidoreductase complex	44	0.59903	2.09547	2.92397e-05	0.00458756	ND6/GP91-PHOX/ND5/SDHC/ND4/ND3/ND2/NDUFA5/ND1/DLD/ND4L/CYTB/NDUFA11/NDUFB3/UQCRQ/MRPS36/NDUFB2/COX1/GPD1/NDUFB6/NDUFS6/NDUFS5/CYBA/UQCR10/DLAT/PDHB/NDUFB8
CC	GO:0098798	mitochondrial protein complex	107	0.457643	1.85995	3.32333e-05	0.00475918	ND6/ND5/NSUN3/SDHC/ND4/ND3/ATP5ME/ND2/ATP6/NDUFA5/ND1/ATP8/TOMM7/ND4L/CYTB/APOOL/COX2/MRPL33/NDUFA4L2/MRPL48/COX7C/NDUFA11/ATP5MG/NDUFB3/ATP5MC2/UQCRQ/MRPS36/NDUFB2/COX7A2/COX1/NDUFB6/ATP5PO/NDUFS6/NDUFS5/MTX3/UQCR10/TRMT10C/PDHB/APOO/COX5B/NDUFB8/COX3/MRPS21/ATP5F1A/MRPS18C/SMDT1/COX5A/TIMM29/ATP5PB/NDUFA13/IMMP1L/NDUFV2/MFN1/VDAC1/NDUFB4/SDHD/HADHA/PMPCB
CC	GO:0090575	RNA polymerase II transcription regulator complex	72	-0.507872	-1.8498	0.000145332	0.0134128	MED18/CEBPG/TLE4/STAT4/MED9/KAT2A/TAF4B/TAF5L/MAX/TAF7/NFIL3/DDIT3/CEBPE/GEMIN5/JUNB/SMAD1/CREM/CEBPB/MAFF/FOSL1
CC	GO:0030684	preribosome	21	-0.70467	-2.00612	0.000199829	0.0165011	KRI1/RRP9/WDR12/UTP18/FCF1/RRP15/UTP11/FBL/NOP56/UTP20/NOL6/NOB1/PPAN/RRS1/FTSJ3
CC	GO:1990351	transporter complex	73	0.463543	1.77468	0.000367567	0.0250736	KCNS3/CACNB4/KCND1/ND6/KCNJ2/DLG3/TRPC3/GRIA3/ND5/CACNA1D/ND4/ND3/ND2/NDUFA5/ND1/KCNK1/ND4L/CYTB/TTYH2/NDUFA11/NDUFB3/UQCRQ/NDUFB2/COX1/NDUFB6/NDUFS6/ABHD6/NDUFS5/UQCR10/KCNQ5/NDUFB8/CACNA2D1/FKBP1B/CLIC5
CC	GO:0005667	transcription regulator complex	124	-0.413655	-1.65012	0.000432698	0.0282867	MED18/CEBPG/TLE4/STAT4/MED9/KAT2A/TAF4B/GTF3C4/TAF5L/MAX/TAF7/SP1/NFATC1/SIX6/NFIL3/DDIT3/CEBPE/MYOD1/GEMIN5/JUNB/SMAD1/CREM/CEBPB/SOX9/NR4A3/MAFF/FOSL1
CC	GO:0005730	nucleolus	214	-0.36354	-1.55226	0.000457716	0.0287253	HUS1/DUSP11/GLE1/MEAK7/PUM3/TCIM/SMAD7/POP1/E2F5/MPHOSPH8/RIOX1/NIFK/PLEKHM1/PNO1/KRI1/TP53/RRP9/NAT10/HELB/WDR12/NUAK1/EIF4A3/SRSF5/ABL1/FEN1/UTP18/MORF4L2/FCF1/KDM7A/ETV6/SBDS/EBNA1BP2/DEDD/RGCC/N4BP1/EIF3A/DNTTIP1/NUFIP1/SMUG1/WDR55/POLR1C/UTP11/DIMT1/RPP38/GTPBP4/FBL/NOL11/GRWD1/ZPR1/NOP56/UTP20/BMS1/NOL6/RAE1/GPER1/REXO4/NLE1/NPM3/WDR74/GAR1/IER5/NOLC1/WEE1/MRTO4/AFF4/NOL9/AEN/PPAN/DDX21/EN2…
CC	GO:0034703	cation channel complex	32	0.581304	1.88314	0.00109191	0.0446773	KCNS3/CACNB4/KCND1/KCNJ2/DLG3/TRPC3/GRIA3/CACNA1D
CC	GO:0030312	external encapsulating structure	79	0.426384	1.65109	0.00135785	0.047245	LRRN1/LRRC17/ANGPT1/ANGPTL1/POSTN/CCN5/MMP16/CD180/CCBE1/OLFML2B/MMP11/COL3A1/WNT5A/PTPRZ1/LUM/ECM2/COL14A1/BMPER/RTN4RL1/COL5A2/APOE/ASPN/FMOD/FBN1/SFRP1/LOX/COL11A2/EFEMP1/COL8A1/ADAMTSL2/VTN/PRELP
CC	GO:0031012	extracellular matrix	79	0.426384	1.65109	0.00135785	0.047245	LRRN1/LRRC17/ANGPT1/ANGPTL1/POSTN/CCN5/MMP16/CD180/CCBE1/OLFML2B/MMP11/COL3A1/WNT5A/PTPRZ1/LUM/ECM2/COL14A1/BMPER/RTN4RL1/COL5A2/APOE/ASPN/FMOD/FBN1/SFRP1/LOX/COL11A2/EFEMP1/COL8A1/ADAMTSL2/VTN/PRELP
CC	GO:0048471	perinuclear region of cytoplasm	103	-0.419728	-1.62496	0.00247106	0.0646162	CALR/PSEN1/PSEN2/HCRT/GTPBP4/DCUN1D3/HSP90B1/SEC23B/ARFGEF2/TP53BP2/BCL10/NOCT/MT3/GPER1/CDKN3/PTK2B/TRAF6/SLC9A3R1/NLRC3/NPC1/SLC8A3/INHBB/RNF41/APOD/ANKRD1
CC	GO:0045178	basal part of cell	40	0.500429	1.70512	0.00367314	0.0748436	TSHR/MET/SLC4A4/LEPR/FAP/DLG3/SLC12A2/SLC23A1/AQP3/SLC27A1/CA11/SLC16A12/PDZD11/LIN7C/C5AR1/HPGD/AQP9/SLC40A1/IDE
CC	GO:0044297	cell body	46	-0.489848	-1.64244	0.00379237	0.0753612	POLR2M/TMEM100/MME/INPP5F/UCHL1/RACK1/HDAC6/MAP1B/MAPK8IP1/CCT3/DBNL/PSEN1/PSEN2/KCNC3/ZPR1/KCNB1/UBB/SLC1A1/APOD/SLC6A2/RGS8
MF	GO:0016491	oxidoreductase activity	267	0.380153	1.74419	1.91099e-06	0.00119929	SCD/PHGDH/HSD17B6/CDO1/CYP1A1/CYP2A19/FRRS1/HSD11B2/SDR16C5/ND6/L2HGDH/CBR4/CRYM/ACADL/ACADM/DHCR24/ALDH5A1/GP91-PHOX/SESN3/AKR1C2/MGST1/ND5/IDH1/OXR1/TP53I3/DECR1/MAOB/CAT/DHRS7/SDHC/DDO/FMO5/ASPH/RETSAT/ND4/BDH2/ND3/ND2/FAR1/RTN4IP1/HSD17B8/CYP39A1/FASN/ND1/TMLHE/LOX/DLD/CYP7B1/ND4L/SORD/CYTB/QDPR/COX2/RRM2B/NDUFS1/ACOX2/ALDH6A1/CRYZ/ACADSB/PIR/CYP2U1/CYB561D1/PCBD1/COX7B/MTHFR/ALDH1L2/SCD5/RNL…
MF	GO:0003700	DNA-binding transcription factor activity	315	-0.374562	-1.67415	3.66446e-06	0.00143734	MESP1/ZBTB2/XBP1/PLAGL1/SP1/ZNF646/ZNF697/ZHX3/RORA/ZNF629/NFATC1/ZFP92/TEAD3/SIX6/HES2/EGR2/BHLHE40/NFIL3/PPARD/ZNF48/FOXO1/CREBRF/HIVEP2/LITAF/DDIT3/NR5A2/CEBPE/IRF9/HSF2/EN2/STAT3/FOXJ1/ZSCAN20/MAFK/KLF5/KLF10/MYOD1/HOXD1/PPARA/JUNB/SMAD1/CREM/CEBPB/TGIF1/SIM1/VDR/RUNX1/CSRNP1/SOX9/ATF3/FOSL2/NR4A3/MAFF/FOSL1
MF	GO:0000978	RNA polymerase II cis-regulatory region sequence-specific DNA binding	230	-0.394879	-1.71001	1.18441e-05	0.00337868	RELA/ZNF263/ZNF473/CREB3L1/KLF9/ZNF691/GATA3/KLF11/MYF6/CEBPG/ZNF217/ZBTB47/ZBTB49/POU2F1/STAT4/EGR1/ELF4/NR2C2/MESP1/ZBTB2/PLAGL1/SP1/ZNF646/ZNF697/ZNF629/NFATC1/ZFP92/SIX6/HES2/EGR2/BHLHE40/NFIL3/PPARD/ZNF48/FOXO1/HIVEP2/LITAF/DDIT3/CEBPE/HSF2/EN2/STAT3/FOXJ1/ZSCAN20/MAFK/KLF10/MYOD1/HOXD1/JUNB/SMAD1/CREM/CEBPB/TGIF1/VDR/RUNX1/SOX9/NR4A3/MAFF/FOSL1
MF	GO:0001067	regulatory region nucleic acid binding	277	-0.372137	-1.63951	2.0253e-05	0.0042364	ZNF174/RELA/ZNF263/ZNF473/CREB3L1/CIART/KLF9/ZNF691/GATA3/ZBED2/KLF11/MYF6/CEBPG/ZNF217/ZBTB47/ZBTB49/POU2F1/STAT4/EGR1/ELF4/NR2C2/TAF7/MESP1/ZBTB2/PLAGL1/SP1/ZNF646/ZNF697/TIPARP/ZNF629/NFATC1/ZFP92/SIX6/HES2/EGR2/BHLHE40/NFIL3/PPARD/ZNF48/FOXO1/CREBRF/HIVEP2/LITAF/DDIT3/CEBPE/IRF9/HSF2/EN2/STAT3/FOXJ1/ZSCAN20/MAFK/KLF10/MYOD1/HOXD1/JUNB/SMAD1/CREM/CEBPB/TGIF1/SIM1/VDR/RUNX1/SOX9/NR4A3/MAFF/FOSL1
MF	GO:0043565	sequence-specific DNA binding	335	-0.35471	-1.60033	2.29513e-05	0.0042364	TAF9/YBX3/FOXN3/NR1H3/ETV6/MTA2/ZNF174/RELA/ZNF263/ZNF473/CREB3L1/CIART/KLF9/ZNF691/GATA3/ZBED2/KLF11/MYF6/CEBPG/ZNF217/ZBTB47/PLAGL2/ZBTB49/POU2F1/NR2F1/STAT4/GRWD1/NR6A1/EGR1/FOXO3/ELF4/ZNF276/NR2C2/MAX/TAF7/MESP1/ZBTB2/PLAGL1/SP1/ZNF646/ZNF697/HMBOX1/TIPARP/RORA/ZNF629/NFATC1/ZFP92/SIX6/HES2/EGR2/BHLHE40/NFIL3/PPARD/ZNF48/FOXO1/CREBRF/HIVEP2/LITAF/DDIT3/CEBPE/IRF9/HSF2/EN2/STAT3/FOXJ1/ZSCAN20/…
MF	GO:0003723	RNA binding	371	-0.349916	-1.59229	2.58911e-05	0.00427598	OAS2/DDX28/RPS4X/DICER1/LIPE/SNRPC/PIWIL4/GPBP1/POP4/PABPN1/PUSL1/RBM47/TUBA1B/SF3B6/NELFE/EDC3/ETF1/SNRPF/ABT1/TRMT10B/SF3B1/UNK/ELAVL1/RNF20/SNRNP35/RPUSD1/RBM17/MTHFSD/SNRPA/MOV10/RPL3/RBM39/SRSF10/RPP40/CSTF2/SRP68/PRPF4/SRSF4/LSM2/HNRNPM/DGCR8/RPS5/RBM38/TDRD10/HNRNPA1/NPM1/PABPC4/TRA2B/EMG1/PUM2/PCF11/SNRPA1/MRPS7/DAZAP1/NSUN2/AIMP1/SLU7/METTL3/SPOUT1/MRPL44/RPL13/NOP9/TRNAU1AP/SF3A1/FUS/ES…
MF	GO:0003779	actin binding	118	-0.435152	-1.71792	0.000190551	0.0161602	CAP1/PLS3/ACTR3/MAP1B/WHAMM/MYO5A/NF2/ABL1/FMNL1/TMOD4/ACTN2/CTNNA1/MYO1C/PFN1/VPS18/WASF2/PPP1R9B/ARPC1B/TMSB4X/DBNL/ACTN1/CNN1/TWF2/VCL/CFL1/MYO1E/DST/TMEM201/TLNRD1/RAI14/WIPF2/TAGLN/PXK/ABRA/ACTN4/YWHAH/XIRP2/VASH2/PANX1/AVIL/SLC6A2/NRAP/FLNC/ANKRD1/XIRP1
MF	GO:0140098	catalytic activity, acting on RNA	139	-0.418653	-1.69504	0.00022373	0.0176581	POP4/PUSL1/POLR3H/POLR1D/EDC3/RTCB/TRMT10B/RNASEK/REXO2/MOV10/SUPV3L1/RPP40/TARS2/POLR3D/PDE12/EMG1/NSUN2/SLU7/FTSJ1/METTL3/MRPL44/DDX46/WARS2/TRIT1/DDX19B/CPSF3/EIF4A2/POP1/DXO/PAN3/EIF4A3/BUD23/FEN1/ZC3H12C/ZC3H12D/MRM3/DHX30/POLR1B/TUT7/FARSA/XRN2/DDX49/EARS2/NARS2/CNOT8/MEPCE/DDX39B/EXOSC10/N4BP1/DDX18/POLR1C/DIMT1/QTRT2/RPP38/TENT2/FBL/DHX8/PAN2/DHX16/QTRT1/DUS3L/NOCT/BCDIN3D/DDX3X/ISG20L2/D…
MF	GO:0016887	ATPase activity	94	-0.438263	-1.68843	0.000773468	0.0377077	NUBP2/DDX46/DDX19B/EIF4A2/CCT7/PSMC1/EIF4A3/KATNAL1/DHX30/VCP/PEX6/DDX49/BTAF1/CCT5/DDX39B/TOR3A/CCT3/INO80/SMARCA4/CCT8/HSPA8/HSPA9/DDX18/RUVBL2/HSPA13/NUBP1/DHX8/MLH1/HSP90B1/DHX16/HSPA4/MORC2/DDX3X/DDX39A/HSP90AB1/HSPA5/EIF4A1/HSPH1/HSPA6
MF	GO:0005524	ATP binding	452	-0.300684	-1.39323	0.00106415	0.0446773	STK39/IRAK1/MAPKAPK5/CCT7/CDK9/PAN3/DGKE/COASY/NAT10/UBE2K/MYO5A/ABCF1/IDNK/NUAK1/PSMC1/EIF4A3/AKT3/MTOR/ABL1/MAP4K4/KATNAL1/ABCF3/MAP3K21/ALDH18A1/DHX30/TAOK1/VCP/DNAJA2/NRBP1/PRKCZ/PEX6/DDR1/FARSA/DDX49/BTAF1/EARS2/NARS2/MYO1C/PDXK/CCT5/DDX39B/TOR3A/CCT3/DYRK1A/INO80/SMARCA4/KIF24/JAK1/CCT8/MAP2K7/HSPA8/TOR1A/MAP3K3/MAPKAPK3/HSPA9/DDX18/ACLY/IKBKB/RIPK3/RUVBL2/HSPA13/NUBP1/LATS2/DHX8/PRKG1/PIP5…
MF	GO:0015399	primary active transmembrane transporter activity	40	0.525542	1.79069	0.0013227	0.047245	ND6/ATP2A2/ND5/ATP6V1A/ND4/ND3/ND2/ND1/ND4L/CYTB/ABCG2/COX2/NDUFS1/COX7B/ABCB9/COX1/ABCD3/NDUFB8/COX3/ATP6V1D/CYBRD1/NDUFA13/NDUFV2/ATP7A/ABCA1
MF	GO:0005261	cation channel activity	66	0.455722	1.71439	0.00205852	0.058722	KCNS3/KCNJ3/CACNB4/GRIA4/KCND1/HVCN1/KCNJ2/TRPV4/TRPC3/KCNK6/GRIA3/ATP6V1A/P2RX7/CACNA1D/SLC12A2/ORAI1/ATP6/TMEM38B/TRPC1
MF	GO:0051082	unfolded protein binding	34	-0.572486	-1.83611	0.00259124	0.0651798	DNAJA2/CCT5/CCT3/CCT8/CLU/TOR1A/HSPA9/PTGES3/CALR/HSP90B1/PFDN2/DNAJB4/HSP90AB1/DNAJB5/DNAJA4/HSPA6
MF	GO:0015932	nucleobase-containing compound transmembrane transporter activity	16	-0.688012	-1.81745	0.00302394	0.0679609	LRRC8A/SLC35A1/SLC25A5/SLC25A33/SLC28A1
MF	GO:0004930	G protein-coupled receptor activity	98	0.389312	1.55235	0.00309185	0.0679609	GPR85/TSHR/RXFP1/CX3CR1/CALCR/OPRL1/CYSLTR1/ADRA1A/CRHR2/P2RY12/LPAR4/ADGRL2/NPY1R/CCRL2/CXCR4/GPR183/S1PR3/GPR63/S1PR5/GPR34/GPR173/EDNRB/P2RY1/GPR68/P2RY6/LGR4/FZD10/CHRM2/HRH2/RGR/CCR2/CCR5/C5AR1/ADRA1B/ADRA1D
MF	GO:0003743	translation initiation factor activity	30	-0.569801	-1.75567	0.0036609	0.0748436	EIF4G1/TAF9/FIBIN/EIF3A/EIF4E2/EIF1AD/GTF2B/TAF4B/TAF7/EIF1B/EIF4A1/EIF2AK3/EIF4E
MF	GO:0015291	secondary active transmembrane transporter activity	54	-0.464938	-1.6284	0.00373603	0.075163	SLC45A3/SLC25A5/SLC15A4/SLC6A8/SLC13A5/SLC6A6/SLC35E4/SLC8A3/SLC28A1/SLC1A1/SLC6A7/SLC6A2
BP	GO:0006357	regulation of transcription by RNA polymerase II	485	-0.349377	-1.6288	9.38607e-07	0.00119929	CCNL1/TOX4/TAF9/YBX3/KDM7A/NR1H3/GTF2F1/INO80/ETV6/ARMCX3/ZNF174/RELA/ZNF263/RBM14/ZNF473/CREB3L1/RGCC/DPF2/CD40/KLF9/ZNF691/GATA3/NUFIP1/KLF11/CITED1/MYF6/RNF4/MED18/CEBPG/CALR/IKBKB/PSEN1/TNKS/ZBTB47/PLAGL2/ZBTB49/POU2F1/AKAP8L/ZXDC/SCAF4/HDAC10/STAT4/MED9/KAT2A/EGR1/CCNK/SEMA4D/MYOCD/MED8/WNT2/CDK12/CCNQ/ELF4/FGFR2/LDB1/MT3/DDX3X/ZNF276/NR2C2/MAX/TAF7/MESP1/TNFRSF1A/GPER1/PLAGL1/SP1/ZNF697/HMB…
BP	GO:2000026	regulation of multicellular organismal development	258	-0.395897	-1.73071	2.77185e-06	0.00135557	CREB3L1/RGCC/SPRY1/CD40/HSPA9/GATA3/ZBED2/PTHLH/MEGF8/IKBKB/PTGIS/PSEN1/VCL/CFL1/LRP8/SART1/KAT2A/SEMA4D/ZPR1/WNT2/FKBPL/TNFSF9/FGFR2/NOCT/MT3/CTSH/NR2C2/RAB7B/BMPR2/ZFYVE27/MESP1/GPER1/PLXNB3/GPR4/SP1/PTK2B/SPHK1/TRAF6/NFKBIA/HES2/EGR2/BTG1/BHLHE40/PPARD/GPM6B/YWHAH/NCMAP/PTN/STAT3/TXLNG/FOXJ1/THBS2/BGLAP/KLF10/RBM19/GLUL/MYOD1/ITGA5/SOCS1/PHLDA2/IL1RAP/GJA1/RNF41/B4GALT5/VASH2/CCN1/SMAD1/CEBPB/…
BP	GO:0051094	positive regulation of developmental process	236	-0.397937	-1.72434	5.09074e-06	0.00177491	RGCC/SPRY1/CD40/CXCL9/GATA3/ZBED2/MYF6/CALR/MEGF8/PTGIS/PSEN1/BAMBI/CFL1/LRP8/SART1/SEMA4D/MYOCD/WNT2/SERP1/TNFSF9/FGFR2/NOCT/CTSH/NR2C2/RAB7B/BMPR2/ZFYVE27/MESP1/GPER1/PLXNB3/SP1/PTK2B/CASS4/SPHK1/TRAF6/CMKLR1/EGR2/BTG1/PPARD/GPM6B/PTN/STAT3/FOXJ1/MEDAG/KLF10/RBM19/MYOD1/ITGA5/SOCS1/IL1RAP/GJA1/B4GALT5/VASH2/JUNB/CCN1/SMAD1/CEBPB/F3/VEGFA/PPARGC1A/RUNX1/THBS1/PCK1/CYP26B1/SOX9
BP	GO:0034308	primary alcohol metabolic process	15	0.791503	2.15279	1.80177e-05	0.0042364	CYP1A1/HSD11B2/SDR16C5/BMP5/TPK1/NAAA/RETSAT/EDNRB
BP	GO:0042773	ATP synthesis coupled electron transport	36	0.626191	2.06445	2.26658e-05	0.0042364	ND6/ND5/SDHC/ND4/ND3/ND2/ND1/ND4L/CYTB/COX2/NDUFS1/COX7C/UQCRQ/COX7A2/COX1/NDUFB6/NDUFS6/UQCR10/COX5B/NDUFB8/COX3/CYCS/NDUFC2/CCNB1/COX5A/CDK1/NDUFV2/SDHD
BP	GO:0009628	response to abiotic stimulus	155	-0.43421	-1.79494	2.49497e-05	0.00427598	VCP/DNAJA2/TGFB1/NABP2/YBX3/INO80/RGCC/N4BP1/CD40/GATA3/LRRC8A/GNA11/PTGIS/IFT20/DCUN1D3/EGR1/SLC2A8/WDR83/BCL10/MT3/DDX3X/RCVRN/FBXO4/GPR4/TIGAR/IER5/HP1BP3/DDIT4/NFKBIA/PPARD/FOXO1/EFHD1/AEN/PTN/HMOX2/SLC8A3/PLK3/PPL/GJA1/SLC1A1/NABP1/TIMP1/TRPV3/VEGFA/DNAJA4/GNAT1/SOX9
BP	GO:0048008	platelet-derived growth factor receptor signaling pathway	20	-0.751328	-2.12992	3.46845e-05	0.00475918	TIPARP/TXNIP/SLC9A3R1/F3/VEGFA/APOD/CSRNP1/NR4A3
BP	GO:0045597	positive regulation of cell differentiation	150	-0.424079	-1.74709	8.17284e-05	0.00967517	CXCL9/GATA3/ZBED2/MYF6/CALR/MEGF8/BAMBI/LRP8/SART1/SEMA4D/MYOCD/WNT2/TNFSF9/NOCT/RAB7B/ZFYVE27/MESP1/GPER1/PLXNB3/CASS4/TRAF6/CMKLR1/EGR2/BTG1/PTN/STAT3/FOXJ1/MEDAG/KLF10/MYOD1/SOCS1/GJA1/JUNB/CCN1/SMAD1/CEBPB/RUNX1/PCK1/CYP26B1/SOX9
BP	GO:0051240	positive regulation of multicellular organismal process	283	-0.359782	-1.59553	8.325e-05	0.00967517	CEBPG/MEGF8/PTGIS/PSEN1/BAMBI/FURIN/HCRT/CFL1/TICAM1/LRP8/SART1/KAT2A/HAVCR2/EGR1/SEMA4D/MYOCD/WNT2/SERP1/ARFGEF2/BCL10/TNFSF9/ADRB1/FGFR2/CTSH/DDX3X/NR2C2/RAB7B/BMPR2/ZFYVE27/MESP1/GPER1/PLXNB3/SP1/F2RL1/PTK2B/SPHK1/TRAF6/CMKLR1/EGR2/BTG1/GPM6B/DDIT3/DDX21/PTN/FOXJ1/KLF10/RBM19/ITGA5/SOCS1/INHBB/IL1RAP/GJA1/B4GALT5/VASH2/SLC1A1/PANX1/CCN1/SMAD1/CEBPB/HILPDA/F3/VEGFA/PPARGC1A/RUNX1/THBS1/PCK1/LIP…
BP	GO:0071310	cellular response to organic substance	458	-0.322709	-1.49714	9.22731e-05	0.0103408	VPS18/JAK1/SELENOS/CREB3L1/SPRY1/CD40/TIMP3/KLF9/HSPA9/CXCL9/GATA3/DRD2/ADAM15/PTGES3/CITED1/CD63/CALR/MEGF8/IKBKB/PTGIS/PSEN1/BAMBI/TMEM204/CPEB4/RAP1B/IFIT2/TICAM1/ALOX15/CCL2/CDC42EP2/STAT4/HAVCR2/B3GNT2/EGR1/ZPR1/SRSF7/WNT2/SLC2A8/SERP1/KCNB1/BCL10/FGFR2/MAT2A/MT3/FICD/WBP1L/CTSH/RAB7B/BMPR2/TAF7/TNFRSF1A/RAE1/GPER1/DUSP15/F2RL1/PTK2B/IGF1R/TIPARP/SPHK1/RIPK1/TNIP2/DDIT4/TRAF6/STIP1/NFKBIA/NT…
BP	GO:0042981	regulation of apoptotic process	256	-0.363875	-1.5921	0.000102394	0.0110793	BCL2L1/SELENOS/DEDD/RGCC/CLU/CD40/TIMP3/GATA3/KLF11/SLC35F6/SON/CITED1/ACKR3/UTP11/PTGIS/PSEN1/RIPK3/PSEN2/PLAGL2/CCL2/DCUN1D3/LRP8/ARG2/EGR1/ZPR1/KCNB1/TP53BP2/BCL10/PIM2/MT3/CTSH/DDX3X/NOD2/PTK2B/IGF1R/SPHK1/TIGAR/TNIP2/TRAF6/SIAH1/NTF3/BTG1/SLC25A5/SLC9A3R1/UBB/GADD45B/FOXO1/CCL5/DDIT3/CTH/EN2/ANGPTL4/PLK3/PRNP/PEA15/ITGA5/PHLDA2/SLC1A1/CCN1/GADD45G/SIAH2/CEBPB/VEGFA/PPARGC1A/THBS1/SOX9/SOCS3
BP	GO:0022613	ribonucleoprotein complex biogenesis	143	-0.419955	-1.71073	0.000107114	0.0112037	SRSF6/KRI1/RRP9/NAT10/HELB/WDR12/EIF4A3/BUD23/DHX30/DDX49/FCF1/TAF9/SBDS/EXOSC10/EBNA1BP2/EIF3A/RRP15/NUFIP1/EXOSC2/PTGES3/WDR55/UTP11/DIMT1/PRPF19/GTPBP4/FBL/NOL11/SART1/SFSWAP/LUC7L/NOP56/YJU2/DDX3X/UTP20/BMS1/NOL6/REXO4/NPM3/WDR74/GAR1/MRTO4/NOL9/NOB1/PPAN/RRS1/GEMIN5/FTSJ3
BP	GO:0060674	placenta blood vessel development	10	-0.851862	-2.00747	0.000135036	0.0128402	WNT2/VASH2/JUNB/CCN1/FOSL1
BP	GO:0006396	RNA processing	293	-0.348755	-1.54913	0.000225094	0.0176581	ZBTB7A/SNRPF/MAGOH/RTCB/ABT1/TRMT10B/PNN/SF3B1/UTP15/RNF20/SNRNP35/RBM17/SNRPA/PQBP1/TRMT6/RBM39/SRSF10/RPP40/CSTF2/PRPF4/LSM2/LYAR/WDR18/HNRNPM/DGCR8/RBM38/HNRNPA1/TRA2B/EMG1/RCL1/PUM2/PCF11/SNRPA1/EIF6/DAZAP1/ELP5/SLU7/FTSJ1/MOCS3/METTL3/SPOUT1/MRPL44/NOP9/SF3A1/SSU72/ESF1/TRIT1/CPSF3/MBNL1/RBM42/PAXBP1/POP1/CDC40/BUD31/SRSF6/PAN3/KRI1/RRP9/NAT10/CSTF1/HELB/WDR12/EIF4A3/SRSF5/SF3B2/BUD23/MRM3/E…
BP	GO:0019646	aerobic electron transport chain	31	0.61846	1.98166	0.00024595	0.0183754	ND6/ND5/SDHC/ND4/ND3/ND2/ND1/CYTB/COX7C/UQCRQ/COX7A2/COX1/NDUFB6/NDUFS6/UQCR10/COX5B/NDUFB8/COX3/CYCS/NDUFC2
BP	GO:0009611	response to wounding	79	-0.482157	-1.79393	0.000326272	0.0227512	F13A1/GPR4/F2RL1/GNA13/PPARD/HABP2/PTN/ITGA5/PPL/INHBB/SLC1A1/CCN1/F3/CLDN4/APOD/THBS1/SERPINE1
BP	GO:0008283	cell population proliferation	363	-0.32542	-1.47676	0.000469677	0.028898	SQLE/RGCC/CLU/SPRY1/MAP3K3/PPP1R9B/CD40/KLF9/CXCL9/GATA3/KLF11/PTGES3/SLC35F6/S100A11/ACKR3/CALR/PSEN1/RIPK3/BAMBI/IFT20/ZBTB49/RAP1B/GTPBP4/TICAM1/CCL2/STAT4/KAT2A/ARG2/HAVCR2/ZPR1/NME1/ATG13/WNT2/ELF4/PIM2/TNFSF9/FGFR2/CTPS1/CTSH/WNT9A/GPER1/PLXNB3/DUSP15/FBXO4/SP1/F2RL1/PTK2B/IGF1R/SPHK1/IER5/HP1BP3/TRAF6/NFKBIA/BTG1/SLC25A5/KSR1/SLC9A3R1/PPARD/CCL5/CKS2/SLC25A33/PTN/STAT3/FOXJ1/STC1/PHLDA2/IL…
BP	GO:0042127	regulation of cell population proliferation	305	-0.335359	-1.49347	0.000481155	0.0290349	SQLE/RGCC/CLU/SPRY1/MAP3K3/PPP1R9B/CD40/KLF9/CXCL9/GATA3/KLF11/SLC35F6/S100A11/ACKR3/CALR/RIPK3/BAMBI/ZBTB49/GTPBP4/TICAM1/CCL2/STAT4/ARG2/HAVCR2/NME1/ATG13/WNT2/PIM2/TNFSF9/FGFR2/CTSH/WNT9A/GPER1/PLXNB3/DUSP15/FBXO4/SP1/PTK2B/IGF1R/SPHK1/IER5/HP1BP3/TRAF6/NFKBIA/BTG1/SLC25A5/KSR1/SLC9A3R1/PPARD/CCL5/SLC25A33/PTN/STAT3/FOXJ1/PHLDA2/IL6R/GJA1/RNF41/SLC7A1/VASH2/TNC/JUNB/CCN1/SMAD1/CEBPB/TIMP1/HILP…
BP	GO:0048659	smooth muscle cell proliferation	22	-0.671829	-1.94211	0.000533884	0.0299494	GPER1/GJA1/APOD/PPARGC1A/THBS1/NR4A3
BP	GO:0031099	regeneration	19	-0.70207	-1.94809	0.000601094	0.0309208	PPARD/PTN/MYOD1/GJA1/CEBPB/APOD/IL6
BP	GO:0019217	regulation of fatty acid metabolic process	12	-0.77552	-1.90014	0.000594792	0.0309208	SLC45A3/PPARD/SOX9
BP	GO:0010977	negative regulation of neuron projection development	23	0.663077	1.99364	0.000618922	0.0312895	SEMA3E/SEMA6D/EPHA7/MYLIP/WNT5A/THY1/ZNF365/RTN4/SPOCK1/PAQR3
BP	GO:0031333	negative regulation of protein-containing complex assembly	29	-0.613075	-1.8838	0.000793115	0.0377077	LDLRAD4/TMOD4/DYRK1A/PMEPA1/CLU/TMSB4X/TWF2/DDX3X/MAPRE1/NLRC3/CARMIL1/AVIL/SOX9
BP	GO:0006364	rRNA processing	74	-0.473737	-1.72892	0.000784269	0.0377077	KRI1/RRP9/NAT10/HELB/WDR12/EIF4A3/BUD23/DDX49/FCF1/SBDS/EXOSC10/RRP15/EXOSC2/WDR55/UTP11/DIMT1/GTPBP4/FBL/NOL11/SART1/UTP20/NOL6/REXO4/NPM3/GAR1/NOL9/NOB1/PPAN/RRS1/FTSJ3
BP	GO:0010647	positive regulation of cell communication	289	-0.331739	-1.47147	0.000912283	0.0414877	CLU/MAP3K3/CD40/TIMP3/GATA3/ENHO/ACKR3/CD63/CALR/IKBKB/PTGIS/PSEN1/RIPK3/TNKS/BAMBI/AVPI1/LTBR/HCRT/PLAGL2/RAP1B/TICAM1/ALOX15/CCL2/ZDHHC5/GPR174/HAVCR2/SEMA4D/SERP1/BCL10/FGFR2/TIFA/MT3/CTSH/DDX3X/MESP1/GPER1/DUSP15/GPR4/F2RL1/PTK2B/HEXIM1/SPHK1/RIPK1/TNIP2/TRAF6/SIAH1/ABRA/SLC9A3R1/PPARD/UBB/GADD45B/SLC15A4/NTRK3/CCL5/DDIT3/CTH/DDX21/PTN/STAT3/LMCD1/ZRANB1/SLC8A3/SOCS1/INHBB/IL6R/SLC1A1/CCN1/GA…
BP	GO:0050953	sensory perception of light stimulus	14	-0.738771	-1.8912	0.000946328	0.0424211	RCVRN/CDH23/GJC1/GRK7/NOB1/GLRB/GNAT1
BP	GO:0046907	intracellular transport	361	-0.319501	-1.45145	0.000996202	0.0440278	CLTB/HNRNPA1/NPM1/TMED9/KPNA1/CHMP4A/AP2S1/EIF6/SEC24A/PHB2/SDAD1/SLU7/DMAP1/RAB5A/MX1/CHMP1A/GOLGA7/NOP9/ZDHHC23/RAB1A/PDCD10/RAMP3/STXBP1/AP2M1/INPP5F/TRAPPC4/PREB/AP3M1/UCHL1/DDX19B/RHOB/PTTG1IP/GLE1/SNX9/HDAC6/RAB5C/MAP1B/ZDHHC7/WHAMM/PLEKHM1/AGK/ARF4/HYAL2/ARF6/RANBP1/MYO5A/CREB3L2/RAB11FIP4/FYCO1/TERF2/AP4B1/NCBP3/KPNA2/IPO4/TTC26/VCP/TGFB1/TNPO2/PEX6/TOMM40/SSR3/SEC24C/DDX39B/AP1M1/AP1S2/A…
BP	GO:0110149	regulation of biomineralization	30	-0.60082	-1.85124	0.00108222	0.0446773	PTK2B/GPM6B/PTN/TXLNG/BGLAP/GJA1/CCN1/CEBPB/SOX9
BP	GO:0012501	programmed cell death	340	-0.316355	-1.43075	0.00110106	0.0446773	BCL2L1/SELENOS/DEDD/RGCC/CLU/CD40/TIMP3/GATA3/KLF11/SLC35F6/SON/CITED1/ACKR3/UTP11/PTGIS/PSEN1/RIPK3/PSEN2/PLAGL2/TICAM1/CCL2/DCUN1D3/LRP8/ARG2/MLKL/EGR1/ZPR1/KCNB1/TP53BP2/BCL10/PIM2/MT3/CTSH/DDX3X/NOD2/ATCAY/TNFRSF1A/PTK2B/IGF1R/SPHK1/TIGAR/TNIP2/DDIT4/TRAF6/SIAH1/NTF3/BTG1/SLC25A5/SLC9A3R1/PPARD/UBB/GADD45B/FOXO1/CCL5/DDIT3/AEN/CTH/EN2/ANGPTL4/PLK3/PRNP/PEA15/ITGA5/PHLDA2/RNF41/SLC1A1/CCN1/GAD…
BP	GO:0006457	protein folding	54	-0.497227	-1.74149	0.00113394	0.0449545	AHSA1/NKTR/DNAJA2/CCT5/CCT3/CCT8/CLU/TOR1A/HSPA9/PTGES3/CALR/HSP90B1/PFDN2/CHCHD4/DNAJB4/HSP90AB1/DNAJB5/HSPB1/DNAJA4/HSPA6
BP	GO:0010243	response to organonitrogen compound	156	-0.369485	-1.53087	0.00120508	0.0450167	DRD2/CITED1/CALR/PSEN1/CPEB4/RAP1B/TICAM1/HSP90B1/STAT4/EGR1/EPM2AIP1/SLC2A8/RNF121/GPER1/IGF1R/ABAT/NFKBIA/SLC9A3R1/FOXO1/SLC25A33/ITGB1/SESN2/STAT3/GLRB/DNAJB9/BGLAP/PRNP/SOCS1/INHBB/GJA1/YOD1/SLC1A1/PANX1/CEBPB/PCK1/SOX9/NR4A3
BP	GO:0006952	defense response	295	-0.3296	-1.4649	0.0012229	0.0451452	MYD88/TGFB1/SAMHD1/GPATCH3/SHC1/CCL4/NR1H3/ANXA1/C3/RELA/RBM14/SELENOS/CD14/N4BP1/CD40/CXCL9/GATA3/ADAM15/CITED1/CRP/TRIM14/CEBPG/PTGIS/PSEN1/RIPK3/G3BP1/TICAM1/ALOX15/CCL2/CDC42EP2/LRP8/STAT4/ARG2/HAVCR2/MLKL/WDR83/ELF4/BCL10/TNFRSF1B/TIFA/RNF19B/C4A/DDX3X/NOD2/RAB7B/TNFRSF1A/GPER1/GPR4/F2RL1/GALP/C2/PTK2B/SLPI/HEXIM1/SPHK1/DDIT4/NFKBIA/ACKR2/CMKLR1/PPARD/SLC15A4/NLRC3/IL4R/CCL5/CEBPE/PTN/CD163/…
BP	GO:0007411	axon guidance	37	0.535354	1.7865	0.00139558	0.047245	LGI1/SEMA3E/EPHA3/SEMA6D/EPHA7/LMX1A/WNT5A/CXCL12/HOXA2/CHL1/ETV1/EPHB3
BP	GO:0097485	neuron projection guidance	37	0.535354	1.7865	0.00139558	0.047245	LGI1/SEMA3E/EPHA3/SEMA6D/EPHA7/LMX1A/WNT5A/CXCL12/HOXA2/CHL1/ETV1/EPHB3
BP	GO:1901700	response to oxygen-containing compound	262	-0.335896	-1.46852	0.00140023	0.047245	FIBIN/MAPKAPK3/KLF9/CXCL9/DRD2/ADAM15/CITED1/GNA11/PPP1R15B/PSEN1/RIPK3/CPEB4/RAP1B/TICAM1/CCL2/STAT4/HAVCR2/EGR1/EPM2AIP1/SLC2A8/WDR83/KCNB1/BCL10/NOCT/GPX1/MT3/CTSH/NOS3/GPER1/PTK2B/IGF1R/SLPI/SPHK1/ABAT/TNIP2/DDIT4/TRAF6/NFKBIA/SLC9A3R1/PLSCR4/FOXO1/LITAF/SLC25A33/SESN2/STAT3/GLRB/BGLAP/PLK3/PRNP/MYOD1/SOCS1/INHBB/GJA1/SLC1A1/PANX1/CEBPB/SLC11A1/VDR/APOD/THBS1/PCK1/CYP26B1/SOX9/NR4A3
BP	GO:0050771	negative regulation of axonogenesis	11	0.762561	1.90872	0.00152162	0.0502037	SEMA3E/SEMA6D/EPHA7/WNT5A/THY1/RTN4
BP	GO:1902533	positive regulation of intracellular signal transduction	186	-0.359346	-1.5103	0.0015471	0.0502037	TAOK1/F2RL2/MYD88/TGFB1/SHC1/CCL4/MID1/STK19/CLU/MAP3K3/CD40/GATA3/ACKR3/CALR/IKBKB/PSEN1/RIPK3/AVPI1/LTBR/PLAGL2/RAP1B/TICAM1/ALOX15/CCL2/GPR174/HAVCR2/SEMA4D/BCL10/FGFR2/TIFA/MT3/DDX3X/GPER1/DUSP15/GPR4/F2RL1/PTK2B/HEXIM1/SPHK1/RIPK1/TNIP2/TRAF6/SIAH1/ABRA/SLC9A3R1/PPARD/UBB/GADD45B/SLC15A4/NTRK3/CCL5/DDIT3/CTH/DDX21/LMCD1/GADD45G/F3/VEGFA/ADRB2/THBS1/SOX9
BP	GO:0023056	positive regulation of signaling	292	-0.327694	-1.45293	0.00156597	0.0502037	CLU/MAP3K3/CD40/TIMP3/GATA3/ENHO/ACKR3/CD63/CALR/IKBKB/PTGIS/PSEN1/RIPK3/TNKS/BAMBI/AVPI1/LTBR/HCRT/PLAGL2/RAP1B/TICAM1/ALOX15/CCL2/ZDHHC5/GPR174/HAVCR2/SEMA4D/SERP1/BCL10/FGFR2/TIFA/MT3/CTSH/DDX3X/MESP1/GPER1/DUSP15/GPR4/F2RL1/PTK2B/HEXIM1/SPHK1/RIPK1/TNIP2/TRAF6/SIAH1/ABRA/SLC9A3R1/PPARD/UBB/GADD45B/SLC15A4/NTRK3/CCL5/DDIT3/CTH/DDX21/PTN/STAT3/LMCD1/ZRANB1/SLC8A3/SOCS1/INHBB/IL6R/SLC1A1/CCN1/GA…
BP	GO:0045935	positive regulation of nucleobase-containing compound metabolic process	350	-0.313707	-1.42222	0.00161083	0.0509438	WAC/HYAL2/NOG/PAN3/TP53/ZFP36L1/TAL1/MTOR/EPAS1/TERF2/MED19/RIDA/EP300/SUPT16H/TOPORS/MORF4L2/TGFB1/EDRF1/NABP2/SAMHD1/TET2/SHC1/TAF9/KDM7A/CNOT8/NR1H3/GTF2F1/DDX39B/CCT3/DYRK1A/INO80/DND1/ARMCX3/ZNF263/RBM14/CREB3L1/RGCC/DPF2/CD40/GATA3/NUFIP1/PTGES3/CITED1/RNF4/CEBPG/IKBKB/DIMT1/PSEN1/TNKS/BAMBI/GINS2/PRPF19/SERTAD3/ZBTB49/AKAP8L/HDAC10/PABPC1/ACTR8/PAN2/STAT4/KAT2A/EGR1/ZPR1/MYOCD/WNT2/CDK12/F…
BP	GO:0015918	sterol transport	16	-0.703229	-1.85765	0.00185682	0.056849	FURIN/NPC2/NPC1/LDLR/LIPG
BP	GO:0030301	cholesterol transport	16	-0.703229	-1.85765	0.00185682	0.056849	FURIN/NPC2/NPC1/LDLR/LIPG
BP	GO:0002526	acute inflammatory response	12	-0.73887	-1.81034	0.00188416	0.056849	SELENOS/CRP/CD163/ITIH4/F3/IL6
BP	GO:0052547	regulation of peptidase activity	59	-0.484387	-1.7202	0.00192643	0.0572858	BCL10/MT3/CTSH/DDX3X/SLC1A1/CCN1/SIAH2/TIMP1/F3/CLDN4/THBS1/SERPINE1
BP	GO:0019216	regulation of lipid metabolic process	65	-0.477785	-1.71462	0.00193515	0.0572858	FITM2/GPER1/SLC45A3/PTK2B/SPHK1/RUBCN/PPARD/ABHD5/HCAR1/CCN1/APOD/PCK1/SOX9
BP	GO:0055088	lipid homeostasis	34	-0.578895	-1.85666	0.00198155	0.0574425	DDX3X/FITM2/TLCD3A/TLCD1/NPC1/ABHD5/SESN2/ANGPTL4/LDLR/LIPG
BP	GO:1905953	negative regulation of lipid localization	10	-0.783397	-1.84612	0.00196066	0.0574425	NFKBIA/PPARD/ABHD5/THBS1
BP	GO:0019935	cyclic-nucleotide-mediated signaling	10	-0.780153	-1.83848	0.00199536	0.0574425	PTK2B/KSR1/THBS1/SOX9
BP	GO:2000377	regulation of reactive oxygen species metabolic process	25	-0.608861	-1.81889	0.00227342	0.063171	RIPK3/ARG2/MT3/F2RL1/TIGAR/SLC25A33/RNF41/THBS1
BP	GO:0035966	response to topologically incorrect protein	35	-0.555564	-1.80377	0.00231164	0.063171	HDAC6/BAG6/CREB3L2/VAPB/VCP/SELENOS/CREB3L1/CLU/HSPA9/SERP1/FICD/CREBRF/DDIT3/YOD1/HSPB8/HSPA6
BP	GO:0010883	regulation of lipid storage	14	-0.70787	-1.8121	0.00266976	0.0654584	C3/PLIN2/FITM2/NFKBIA/PPARD/ABHD5/HILPDA
BP	GO:0051272	positive regulation of cellular component movement	98	-0.405814	-1.5598	0.00265832	0.0654584	GPER1/SP1/F2RL1/PTK2B/IGF1R/CASS4/SPHK1/CMKLR1/CCL5/ITGB1/PTN/CARMIL1/CCN1/VEGFA/CLDN4/THBS1/SOX9/NR4A3
BP	GO:0050657	nucleic acid transport	30	-0.576885	-1.77749	0.00295321	0.0679609	NUP85/DDX19B/IGF2BP2/GLE1/NUP93/EIF4A3/NCBP3/DDX39B/AKAP8L/NXT1/NOL6/RAE1
BP	GO:0050658	RNA transport	30	-0.576885	-1.77749	0.00295321	0.0679609	NUP85/DDX19B/IGF2BP2/GLE1/NUP93/EIF4A3/NCBP3/DDX39B/AKAP8L/NXT1/NOL6/RAE1
BP	GO:0048858	cell projection morphogenesis	105	0.379624	1.53713	0.00314043	0.0679609	CHODL/LGI1/SRCIN1/SEMA3E/EPHA3/SEMA6D/EPHA7/RND2/LMX1A/WNT5A/PTPRZ1/THY1/ZNF365/CXCL12/RTN4/HOXA2/CHL1/MEF2A/ETV1/ENPP2/SGK1/CDH11/LZTS1/EPHB3/NYAP1
BP	GO:0120039	plasma membrane bounded cell projection morphogenesis	105	0.379624	1.53713	0.00314043	0.0679609	CHODL/LGI1/SRCIN1/SEMA3E/EPHA3/SEMA6D/EPHA7/RND2/LMX1A/WNT5A/PTPRZ1/THY1/ZNF365/CXCL12/RTN4/HOXA2/CHL1/MEF2A/ETV1/ENPP2/SGK1/CDH11/LZTS1/EPHB3/NYAP1
BP	GO:0033993	response to lipid	133	-0.37885	-1.53332	0.00299028	0.0679609	ANXA1/VPS18/SELENOS/FIBIN/MAPKAPK3/KLF9/CXCL9/ADAM15/PTGES3/CITED1/CALR/TICAM1/CCL2/HAVCR2/WDR83/BCL10/NOCT/CTSH/TAF7/NOS3/GPER1/PTK2B/SLPI/TNIP2/DDIT4/TRAF6/NFKBIA/PPARD/PLSCR4/FOXO1/YWHAH/LITAF/BGLAP/MYOD1/CEBPB/SLC11A1/VDR/ABHD2/CYP26B1/SOX9
BP	GO:0009605	response to external stimulus	456	-0.290203	-1.34599	0.00293692	0.0679609	ANXA1/SBDS/C3/RELA/PRKAB1/RBM14/SELENOS/CD14/N4BP1/MAPKAPK3/CD40/CXCL9/GATA3/ATG14/ADAM15/CITED1/CRP/GNA11/TRIM14/CEBPG/ACKR3/CD63/CALR/MEGF8/PTGIS/RIPK3/HCRT/G3BP1/TICAM1/ALOX15/CCL2/CDC42EP2/RTN4R/LRP8/ARG2/HAVCR2/MLKL/B3GNT2/IL16/WDR83/KCNB1/ELF4/BCL10/PIM2/NOCT/TIFA/RNF19B/MT3/C4A/DDX3X/NOD2/RAB7B/RCVRN/NOS3/TNFRSF1A/GPER1/PLXNB3/GPR4/F2RL1/GALP/C2/PTK2B/SLPI/HEXIM1/SPHK1/HTR4/TNIP2/DDIT4/TRA…
BP	GO:0001568	blood vessel development	156	-0.355272	-1.47198	0.00334083	0.069425	WASF2/CREB3L1/RGCC/MAP3K3/CD40/CITED1/ACKR3/MEGF8/PTGIS/PSEN1/WNT2/FKBPL/FGFR2/CTSH/BMPR2/MESP1/GJC1/GPER1/GPR4/SP1/PTK2B/TIPARP/SPHK1/GNA13/EGR2/BTG1/DDIT3/THBS2/GLUL/ANGPTL4/ITGA5/GJA1/VASH2/ANPEP/SLC1A1/JUNB/CCN1/SMAD1/F3/VEGFA/THBS1/SERPINE1/FOSL1
BP	GO:0048584	positive regulation of response to stimulus	380	-0.300986	-1.37321	0.003326	0.069425	SHC1/TAF9/CCL4/MID1/STK19/INO80/ANXA1/C3/EREG/RBM14/RGCC/CLU/MAP3K3/CD40/TIMP3/GATA3/ENHO/CRP/CEBPG/ACKR3/CD63/CALR/MEGF8/IKBKB/PTGIS/PSEN1/RIPK3/TNKS/BAMBI/AVPI1/LTBR/PLAGL2/RAP1B/TICAM1/ALOX15/CCL2/HDAC10/ZDHHC5/GPR174/HAVCR2/SEMA4D/BCL10/FGFR2/TIFA/MT3/CTSH/C4A/DDX3X/MESP1/TNFRSF1A/GPER1/DUSP15/GPR4/F2RL1/C2/PTK2B/HEXIM1/SPHK1/RIPK1/TIGAR/TNIP2/IER5/TRAF6/NFKBIA/SIAH1/CMKLR1/ABRA/SLC9A3R1/PPAR…
BP	GO:0031345	negative regulation of cell projection organization	31	0.548875	1.7587	0.00373672	0.075163	SEMA3E/SEMA6D/EPHA7/MYLIP/WNT5A/THY1/ZNF365/RTN4/SPOCK1/PAQR3
BP	GO:0065009	regulation of molecular function	439	-0.291555	-1.34293	0.0037946	0.0753612	EREG/RELA/PRKAB1/RGCC/CLU/SPRY1/CD40/TIMP3/BOD1L1/GATA3/ATG14/DRD2/ADAM15/PTGES3/TRIM14/CEBPG/PPP1R15B/IKBKB/PTGIS/PSEN1/RIPK3/TNKS/BAMBI/GINS2/GTPBP4/TICAM1/CCL2/DCUN1D3/LRP8/ARRDC4/HAVCR2/SEMA4D/NME1/WNT2/CDK12/EPM2AIP1/BCL10/ADRB1/MT3/CTSH/CLIC2/DDX3X/TBC1D20/RAB7B/TAF7/NOS3/WDR91/PLXNB3/HMBOX1/F2RL1/PTK2B/CASS4/SPHK1/TIGAR/TBC1D15/CRTC2/TRAF6/RUBCN/NFKBIA/CMKLR1/KSR1/SLC9A3R1/GADD45B/NLRC3/NT…
BP	GO:0046461	neutral lipid catabolic process	13	-0.712961	-1.78453	0.00390032	0.0755481	PNPLA2/ABHD5/LIPG/ABHD2
BP	GO:0046464	acylglycerol catabolic process	13	-0.712961	-1.78453	0.00390032	0.0755481	PNPLA2/ABHD5/LIPG/ABHD2
BP	GO:0034097	response to cytokine	167	-0.361389	-1.50271	0.00383464	0.0755481	TAF9/CCL4/YBX3/RELA/JAK1/MAPKAPK3/CD40/TIMP3/CXCL9/CITED1/IKBKB/PTGIS/IFIT2/ALOX15/CCL2/CDC42EP2/STAT4/B3GNT2/EGR1/SRSF7/MAT2A/MT3/WBP1L/RAB7B/TNFRSF1A/GPER1/F2RL1/PTK2B/SPHK1/TRAF6/STIP1/NFKBIA/SLC25A5/NFIL3/CCL5/STAT3/SOCS1/IL6R/UGCG/SLC1A1/ITIH4/ACKR1/TIMP1/IL6/SOX9
BP	GO:0071705	nitrogen compound transport	424	-0.290141	-1.33566	0.00399165	0.0768428	PHB2/SNX21/SDAD1/SLU7/DMAP1/RAB5A/TGFB3/SLC1A5/GOLGA7/GDI1/ZDHHC23/RAB1A/PDCD10/SYK/SYT11/NUP85/RAMP3/STXBP1/AP2M1/KTN1/PREB/AP3M1/DDX19B/RACK1/SCAMP2/RHOB/IGF2BP2/PTTG1IP/TLR2/GLE1/SNX9/HDAC6/RAB5C/ZDHHC7/NUP93/AGK/COG1/ARF4/AZIN1/HYAL2/ARF6/TP53/C2CD2L/ATG4B/EIF4A3/GDI2/SLC25A15/LRRC8D/AP4B1/NCBP3/KPNA2/SNX19/IPO4/VCP/TGFB1/TNPO2/PEX6/TOMM40/SSR3/SEC24C/DDX39B/ARRDC2/AP1M1/RHCG/AP1S2/SEC61A1/VP…

## Sheet: Supplementary Table S9
Table S9 Significantly enriched KEGG pathways obtained in the high and low IFC groups based on GSEA
ID	Description	setSize	enrichmentScore	NES	pvalue	qvalue	core_enrichment
ssc03008	Ribosome biogenesis in eukaryotes	63	-0.60004	-2.14091	7.24831e-07	9.4228e-05	POP1/XRN1/NAT10/NVL/UTP18/XRN2/FCF1/SBDS/CSNK2A2/REXO5/WDR3/MPHOSPH10/TCOF1/RPP38/GTPBP4/FBL/GNL3/RIOK1/NOP56/REXO1/RRP7A/NXT1/BMS1/NOL6/TBL3/MDN1/UTP4/GNL2/GAR1/DKC1/HEATR1/RBM28/NOB1/RPP25
ssc03040	Spliceosome	102	-0.52174	-2.04445	5.27173e-07	9.4228e-05	DDX23/AQR/SNRPC/MAGOHB/SF3B6/PLRG1/SNRPF/MAGOH/SF3B1/CTNNBL1/RBM17/SNRPA/PQBP1/SRSF10/PRPF4/SRSF4/LSM2/PPIH/HNRNPM/HNRNPA1/TRA2B/SNRPA1/LSM7/SLU7/PRPF8/SF3A1/FUS/SYF2/DDX46/SNRNP200/CDC40/PUF60/CRNKL1/BUD31/DHX38/SRSF6/RBM22/CHERP/SNRNP70/SNW1/PRPF6/EIF4A3/SRSF5/SF3B2/SF3B3/SNRNP40/DHX15/EFTUD2/U2AF2/SMNDC1/PRPF3/DDX39B/DDX5/HSPA8/ALYREF/ACIN1/PRPF19/XAB2/SF3A3/DHX8/SART1/SRSF3/DHX16/SRSF7/NCBP1/…
ssc04668	TNF signaling pathway	86	-0.533495	-2.03779	3.57986e-06	0.000310255	ATF4/TRAF5/CFLAR/PIK3CA/VEGFD/CREB3L2/AKT3/MAP3K5/NFKB1/CASP3/TRADD/RELA/MAP2K7/CREB3L1/MAPK13/IKBKB/RIPK3/BCL3/CCL2/MLKL/TNFRSF1B/PIK3CB/CSF1/NOD2/TNFRSF1A/RIPK1/NFKBIA/CYLD/CCL5/MAP3K14/ICAM1/CASP7/MAP2K3/JUNB/CEBPB/MAP3K8/IL6/SOCS3
ssc00190	Oxidative phosphorylation	96	0.483176	1.94269	8.76406e-06	0.000569664	ND6/ND5/ATP6V1A/SDHC/ND4/ND3/ATP5ME/ND2/ATP6/NDUFA5/COX4I2/ND1/ATP8/NDUFA1/ND4L/CYTB/COX2/UQCRC2/NDUFS1/NDUFA4L2/COX7B/COX7C/PPA2/NDUFA11/ATP5MG/NDUFB3/ATP5MC2/UQCRQ/ATP5PF/NDUFB2/COX7A2/NDUFS4/COX1/NDUFB6/ATP5PO/COX6A2/NDUFS6/NDUFS5/ATP5F1C/UQCR10/ATP6V0D1/COX5B/COX17/NDUFB8/COX3/CYCS/ATP5F1A/COX4I1/NDUFA8/NDUFC2/ATP6V1D/ATP6V0E1/COX5A/ATP5PB/NDUFA13/NDUFB11/NDUFV2/NDUFB4/NDUFS3/SDHD
ssc04115	p53 signaling pathway	55	-0.544159	-1.90153	0.000153129	0.00796269	SIAH1/GADD45B/SESN2/CDKN1A/PERP/TP73/GADD45G/SERPINB5/THBS1/GADD45A/SERPINE1
ssc04380	Osteoclast differentiation	87	-0.472417	-1.80678	0.000261554	0.00863565	FCGR1A/RELB/RELA/JAK1/MAP2K7/GAB2/MAPK13/IKBKB/PIK3CB/CSF1/TNFRSF1A/NFKB2/SQSTM1/NFATC1/TRAF6/NFKBIA/IL1R1/CYLD/TGFB2/IRF9/MAP3K14/SOCS1/JUNB/FOSL2/SOCS3/FOSL1
ssc04723	Retrograde endocannabinoid signaling	88	0.444391	1.7495	0.000248216	0.00863565	KCNJ3/GRIA4/GABRG1/ND6/NAPEPLD/PRKCB/GRIA3/ND5/CACNA1D/ND4/ND3/DAGLA/ND2/NDUFA5/ND1/GNAO1/GNB4/PRKACB/NDUFA1/ND4L/GNB5/NDUFS1/NDUFA4L2/NDUFA11/NDUFB3/PLCB1/NDUFB2/NDUFS4/NDUFB6/PLCB4/NDUFS6/ABHD6/NDUFS5
ssc05169	Epstein-Barr virus infection	143	-0.414948	-1.71278	0.000265712	0.00863565	IRAK1/TRAF5/PIK3CA/TP53/SNW1/PSMC1/PSMD4/AKT3/NFKB1/PSMD8/MYD88/CD58/NFKBIE/RELB/CASP3/TRADD/RELA/ADRM1/JAK1/MAP2K7/PSMD11/CD40/PSMD7/MAPK13/PSMD2/CALR/IKBKB/PSMD3/PSMD12/RUNX3/PIK3CB/RIPK1/NFKB2/TRAF6/NFKBIA/CD44/NCOR2/GADD45B/IRF9/STAT3/USP7/CDKN1A/MAP3K14/ICAM1/MAP2K3/GADD45G/MYC/IL6/GADD45A
ssc00280	Valine, leucine and isoleucine degradation	40	0.541743	1.85102	0.000566495	0.0147289	EHHADH/ACADM/HIBCH/ACAT1/AUH/DLD/ACAA2/HMGCLL1/AACS/MCCC2/ALDH6A1/ACADSB/HIBADH/HADH/HMGCS1/PCCB/IVD/OXCT1/ACAA1/PCCA/BCKDHB/MMUT/AOX1/MCEE/HADHB/ALDH1B1
ssc04260	Cardiac muscle contraction	57	0.505136	1.83637	0.000543989	0.0147289	CACNB4/CACNA2D3/ATP2A2/CACNB2/TNNC1/MYL2/CACNA1D/ATP1B2/ASPH/COX4I2/MYL3/MYH7/TPM3/CYTB/COX2/UQCRC2/CACNA2D2/COX7B/TRDN/SLC8A1/COX7C/UQCRQ/HRC/ATP2A3/COX7A2/COX1/COX6A2/UQCR10/COX5B/COX3/CACNA2D1
ssc05219	Bladder cancer	37	-0.580888	-1.86626	0.000725493	0.017148	RASSF1/DAPK1/FGFR3/CDKN1A/MYC/VEGFA/HBEGF/DAPK3/THBS1
ssc05216	Thyroid cancer	32	-0.585274	-1.82071	0.00109059	0.0218118	GADD45B/CCDC6/CDKN1A/GADD45G/MYC/GADD45A
ssc04066	HIF-1 signaling pathway	81	-0.455762	-1.71673	0.00108483	0.0218118	EIF4E2/PFKP/LTBR/PIK3CB/NOS3/HK1/IGF1R/PRKCA/MKNK2/HK3/STAT3/EIF4E/CDKN1A/HK2/IL6R/INSR/PFKFB3/TIMP1/VEGFA/IL6/SERPINE1
ssc04141	Protein processing in endoplasmic reticulum	136	-0.39756	-1.61883	0.00121196	0.0225079	DNAJC5/BAG1/SSR2/LMAN2/DERL3/SEC61B/SEC31B/PDIA6/UBXN4/RAD23A/UFD1/UBXN1/SEC31A/DNAJB12/SEC24A/UBE2G2/ATF6B/SSR1/MAN1A2/PLAA/DERL1/NSFL1C/CAPN2/HERPUD1/UBE2J1/PREB/RPN2/P4HB/EDEM1/PDIA3/ATF4/UBE2J2/CUL1/PDIA4/HSPBP1/UBQLN1/MAP3K5/MOGS/VCP/DNAJA2/SSR3/SEC24C/NPLOC4/ATF6/SEC61A1/GANAB/SELENOS/MAP2K7/SEC13/HSPA8/DNAJC1/CALR/DNAJC3/HSP90B1/SEC23B/XBP1/HSP90AB1/HSPA5/HYOU1/EIF2AK3/UBE4B/DDIT3/CRYAB/HS…
ssc04210	Apoptosis	97	-0.424912	-1.6469	0.00168136	0.0261251	ITPR1/CTSL/CAPN2/IKBKG/CTSB/DFFB/ATF4/CFLAR/PIK3CA/TP53/PRF1/AKT3/PIDD1/MAP3K5/NFKB1/PDPK1/CASP3/TRADD/RELA/BCL2L1/CTSV/DAXX/IKBKB/PIK3CB/CTSH/TNFRSF1A/RIPK1/NFKBIA/GADD45B/EIF2AK3/LMNA/DDIT3/MAP3K14/ITPR3/CASP7/GADD45G/GADD45A
ssc05166	Human T-cell leukemia virus 1 infection	164	-0.370682	-1.56061	0.00180748	0.0261251	MSX1/ELK4/ATF4/PIK3CA/TP53/RANBP1/ADCY1/CREB3L2/NFATC4/AKT3/NFKB1/EP300/TLN1/TGFB1/RELB/RELA/JAK1/BCL2L1/CREBBP/CREB3L1/MAP3K3/TRRAP/CD40/CALR/IKBKB/LTBR/KAT2A/EGR1/TBPL1/PIK3CB/TNFRSF1A/ADCY9/NFKB2/KAT5/CRTC2/NFATC1/NFKBIA/IL1R1/EGR2/SLC25A5/ETS2/TGFB2/ADCY4/CDKN1A/MAP3K14/ICAM1/ZFP36/IL1R2/MYC/IL6/FOSL1
ssc05417	Lipid and atherosclerosis	146	-0.377353	-1.5576	0.00162896	0.0261251	ATF4/IRAK1/RXRB/PIK3CA/TP53/RAP1A/AKT3/MAP3K5/NFKB1/MYD88/PDPK1/VAV2/ATF6/CASP3/RELA/BCL2L1/CD14/MAP2K7/HSPA8/CD40/MAPK13/IKBKB/POU2F1/RAP1B/TICAM1/CCL2/HSP90B1/HSPA4/PIK3CB/NOS3/XBP1/TNFRSF1A/HSP90AB1/PRKCA/HSPA5/NFATC1/TRAF6/NFKBIA/EIF2AK3/CCL5/DDIT3/STAT3/ROCK2/ICAM1/CASP7/SELP/MAP2K3/LDLR/IL6/HSPA6
ssc05132	Salmonella infection	186	-0.355599	-1.52668	0.00180866	0.0261251	VPS39/FLNA/RHOB/TLR2/DCTN4/SNX9/ARL8A/ACTR3/RAB5C/IRAK1/PLEKHM1/ARF6/PIK3CA/CYTH3/AKT3/FYCO1/TUBB4A/NCKAP1/NFKB1/MYD88/ANXA2/TUBB6/CASP3/PFN1/TRADD/RELA/VPS18/RAB9A/CD14/MAP2K7/ARPC1B/RAB7A/MAPK13/M6PR/IKBKB/RIPK3/RHOJ/ARL8B/HSP90B1/MLKL/FHOD1/PIK3CB/RAB7B/TUBB1/TNFRSF1A/DYNC1I1/HSP90AB1/ACBD3/GSDMD/RIPK1/TRAF6/NFKBIA/TUBB2B/ROCK2/CASP7/MAP2K3/MYC/FLNC/IL6
ssc01212	Fatty acid metabolism	50	0.493437	1.76113	0.00223293	0.0290281	SCD/EHHADH/ELOVL4/ACSL3/ELOVL6/CBR4/ACADL/OXSM/ACADM/HSD17B8/FASN/ACAT1/SCP2/ACAA2/HSD17B12/ACADSB/SCD5/CPT2/HADH/PPT1/FADS2
ssc04068	FoxO signaling pathway	108	-0.401287	-1.59761	0.00218038	0.0290281	TGFB1/PDPK1/PCK2/S1PR1/SLC2A4/PRKAB1/CREBBP/MAPK13/IKBKB/FOXO3/PIK3CB/IL7R/IGF1R/GADD45B/FOXO1/TGFB2/STAT3/USP7/CDKN1A/PLK3/PRKAG2/GABARAPL1/IRS2/INSR/GADD45G/PCK1/IL6/GADD45A
ssc04928	Parathyroid hormone synthesis, secretion and action	80	-0.435322	-1.62942	0.00313185	0.0370128	CREB3L1/GATA3/PDE4D/GNA11/PTHLH/MEF2D/EGR1/RUNX2/SP1/ADCY9/PRKCA/MMP17/GNA13/SLC9A3R1/ADCY4/CDKN1A/BGLAP/ITPR3/VDR/HBEGF/MMP25
ssc05202	Transcriptional misregulation in cancer	131	-0.38416	-1.5563	0.00303894	0.0370128	MLLT3/ELK4/RXRB/CDK9/TP53/BAIAP3/JMJD1C/NFKB1/PRCC/EWSR1/NUPR1/FCGR1A/ETV6/RELA/BCL2L1/CCNT1/KDM6A/CD14/DDX5/CD40/ZBTB17/NFKBIZ/PLAU/FLT3/RUNX2/LDB1/ZBTB16/MAX/SP1/DOT1L/SLC45A3/IGF1R/GADD45B/FOXO1/DDIT3/BMP2K/CEBPE/CDKN1A/SMAD1/GADD45G/CEBPB/PER2/IL1R2/MYC/RUNX1/IL6/GADD45A/NR4A3
ssc04360	Axon guidance	143	0.355	1.49694	0.00354521	0.0400763	SEMA3A/EPHB2/ROBO1/NTN3/LRRC4C/SEMA3E/EPHA3/BMPR1B/SEMA6D/MET/NEO1/WNT5B/EPHA7/SEMA5A/WNT5A/PIK3R1/TRPC3/CXCL12/SEMA6C/PARD6G/CXCR4/PPP3CA/EPHB3/NFATC3/TRPC1/BMP7
ssc04630	JAK-STAT signaling pathway	86	-0.423221	-1.61658	0.00371694	0.0402668	PTPN2/STAT4/IL10RB/PIK3CB/IL7R/PIM1/IL4R/MPL/IRF9/STAT3/CDKN1A/SOCS1/IL6R/MYC/OSMR/IL6/CISH/SOCS3
ssc04974	Protein digestion and absorption	59	0.427272	1.56528	0.0044167	0.0459337	COL6A6/COL22A1/COL4A5/SLC7A7/COL15A1/COL3A1/PRCP/COL14A1/COL21A1/XPNPEP2/ATP1B2/COL1A2/DPP4/SLC3A1/COL5A2/COL11A1/COL11A2/COL8A1/SLC8A1/COL16A1/COL1A1/COL4A3/COL4A4
ssc00601	Glycosphingolipid biosynthesis - lacto and neolacto series	16	0.639563	1.74509	0.00470594	0.0470594	FUT2/B3GALT2/ST3GAL6/B3GALT1/FUT1/ST8SIA1
ssc05203	Viral carcinogenesis	122	-0.382467	-1.53069	0.00492701	0.0474453	HDAC6/ATF4/TRAF5/PIK3CA/TP53/RANBP1/SNW1/CREB3L2/PSMC1/DDB1/NFKB1/EP300/CASP3/C3/TRADD/RELA/JAK1/CREBBP/CREB3L1/ACTN1/LTBR/GTF2B/HDAC10/KAT2A/TBPL1/EGR3/PIK3CB/DDX3X/HDAC5/UBR4/NFKB2/NFKBIA/GTF2A1L/EGR2/ACTN4/YWHAH/IRF9/STAT3/USP7/CDKN1A
ssc05017	Spinocerebellar ataxia	104	-0.394417	-1.55269	0.00551517	0.0512122	PUM2/PSMC5/PIK3R4/NFYA/ATG101/WIPI1/ITPR1/PSMD6/PSMC4/WIPI2/TWNK/PIK3CA/ATG2B/PSMC1/PSMD4/AKT3/MTOR/MAP3K5/PSMD8/AMBRA1/ADRM1/PSMD11/PSMD7/CIC/ATG14/PSMD2/RB1CC1/PSMD3/GTF2B/KCND3/PSMD12/ATXN2L/KCNC3/ATG2A/ATG13/PUM1/TBPL1/NOP56/PIK3CB/ATXN1L/ATXN1/XBP1/SP1/PRKCA/RORA/KAT5/SLC25A5/ULK1/ITPR3/MYOD1
ssc04010	MAPK signaling pathway	229	-0.332634	-1.45415	0.00585254	0.052471	ELK4/ATF4/IRAK1/MAPK8IP1/MAPKAPK5/TP53/VEGFD/RAP1A/AKT3/MAP4K4/MAP3K5/MAP3K21/NFKB1/TAOK1/MYD88/TGFB1/DUSP3/DUSP1/RAPGEF2/EFNA1/RELB/CASP3/TRADD/EREG/RELA/CD14/MAP2K7/DUSP8/NRTN/HSPA8/MAP3K3/MAPKAPK3/MAPK13/DAXX/DUSP16/IKBKB/RAP1B/FLT3/FGF2/FGFR2/MAP3K2/MAP3K6/CSF1/MAX/TNFRSF1A/IGF1R/PRKCA/MKNK2/NFKB2/NFATC1/TRAF6/IL1R1/NTF3/DUSP4/GADD45B/DUSP2/TGFB2/FGFR3/DDIT3/MAP3K14/FGF22/IL1RAP/MAP2K3/INSR/G…
ssc05160	Hepatitis C	110	-0.385002	-1.52919	0.00659934	0.0571943	SOS1/YWHAG/MAVS/PPP2R1B/MX1/IKBKG/YWHAZ/PPP2R1A/EGFR/PPP2CA/CFLAR/PIK3CA/TP53/AKT3/CLDN7/NFKB1/NR1H3/CASP3/TRADD/RELA/JAK1/IKBKB/TICAM1/CLDN15/PIK3CB/TNFRSF1A/RIPK1/TRAF6/NFKBIA/YWHAH/EIF2AK3/CLDN9/IRF9/STAT3/CDKN1A/PPARA/LDLR/MYC/CLDN4/CLDN6/SOCS3
ssc05220	Chronic myeloid leukemia	66	-0.442552	-1.59549	0.00696601	0.0584246	PIK3CA/TP53/AKT3/ABL1/NFKB1/TGFB1/SHC1/RELA/BCL2L1/GAB2/IKBKB/PIK3CB/NFKBIA/GADD45B/TGFB2/CDKN1A/GADD45G/MYC/RUNX1/GADD45A
ssc04064	NF-kappa B signaling pathway	77	-0.42412	-1.5887	0.00728613	0.0591998	IRAK1/TRAF5/CFLAR/PIDD1/NFKB1/MYD88/CCL4/RELB/CSNK2A2/TRADD/RELA/BCL2L1/CD14/CD40/IKBKB/LTBR/ERC1/TICAM1/PLAU/BCL10/TNFRSF1A/CCL19/RIPK1/NFKB2/TRAF6/NFKBIA/IL1R1/GADD45B/CYLD/MAP3K14/ICAM1/GADD45G/GADD45A
ssc05221	Acute myeloid leukemia	58	-0.45001	-1.58653	0.00838433	0.0660583	DUSP6/EIF4EBP1/PIK3CA/AKT3/MTOR/NFKB1/FCGR1A/RELA/CD14/IKBKB/FLT3/PIM2/PIK3CB/ZBTB16/PIM1/PPARD/CEBPE/STAT3/PER2/MYC/RUNX1
ssc04146	Peroxisome	64	0.416582	1.55009	0.00932521	0.0697376	EHHADH/ACSL3/ABCD2/PEX1/NUDT12/IDH1/CAT/DDO/NUDT7/FAR1/PECR/SCP2/NUDT13/HMGCLL1/PHYH/ACOX2/EPHX2/FAR2/PEX3/DECR2/ACAA1/ECH1/HACL1/AGPS/ABCD3/GNPAT/PEX11G/NOS2/CROT/MPV17L2/PEX13/DHRS4
ssc04931	Insulin resistance	92	-0.397725	-1.53494	0.00938776	0.0697376	PIK3CB/CPT1B/SLC27A4/NOS3/TNFRSF1A/CRTC2/CPT1A/NFKBIA/FOXO1/STAT3/GFPT2/PRKAG2/PPARA/PTPN1/IRS2/INSR/PPARGC1A/PCK1/IL6/TRIB3/SOCS3
ssc05134	Legionellosis	42	-0.49108	-1.61728	0.0103423	0.0710434	NFKB1/MYD88/VCP/CASP3/C3/RELA/CD14/HSPA8/NFKB2/NFKBIA/CASP7/IL6/HSPA6
ssc04920	Adipocytokine signaling pathway	54	-0.441541	-1.54217	0.0117495	0.0710434	CPT1C/RXRB/AKT3/MTOR/NFKB1/PCK2/NFKBIE/SLC2A4/TRADD/RELA/PRKAB1/IKBKB/ACSL5/TNFRSF1B/CPT1B/ACSBG1/TNFRSF1A/CPT1A/NFKBIA/STAT3/PRKAG2/PPARA/IRS2/PPARGC1A/PCK1/SOCS3
ssc04657	IL-17 signaling pathway	54	-0.441132	-1.54074	0.0117495	0.0710434	CASP3/TRADD/RELA/MAPK13/IKBKB/IL17B/CCL2/HSP90B1/IL17RA/HSP90AB1/TRAF6/NFKBIA/CEBPB/IL6/FOSL1
ssc04625	C-type lectin receptor signaling pathway	75	-0.414384	-1.54068	0.011675	0.0710434	PIK3CA/NFATC4/AKT3/NFKB1/CBLB/RELB/RELA/MAPK13/IKBKB/ARHGEF12/BCL3/EGR3/BCL10/PIK3CB/NFKB2/NFATC1/NFKBIA/EGR2/KSR1/CYLD/IRF9/MAP3K14/ITPR3/PLK3/IL6
ssc05145	Toxoplasmosis	84	-0.396551	-1.50658	0.0111919	0.0710434	AKT3/NFKB1/MYD88/TGFB1/PDPK1/CASP3/RELA/JAK1/BCL2L1/HSPA8/LAMC1/CD40/MAPK13/IKBKB/IL10RB/LAMC2/TNFRSF1A/TRAF6/NFKBIA/TGFB2/ITGB1/STAT3/SOCS1/MAP2K3/LDLR/HSPA6
ssc05163	Human cytomegalovirus infection	156	-0.347438	-1.44816	0.0109042	0.0710434	ITGAV/EIF4EBP1/BCAR1/PDIA3/GNB3/ATF4/TRAF5/PIK3CA/TP53/ADCY1/CREB3L2/NFATC4/AKT3/MTOR/GNB2/NFKB1/TSC1/CCL4/CASP3/TRADD/RELA/JAK1/CREB3L1/MAPK13/GNA11/CALR/IKBKB/ARHGEF12/CCL2/IL10RB/PIK3CB/TNFRSF1A/SP1/PTK2B/ADCY9/PRKCA/RIPK1/NFATC1/PTGER4/NFKBIA/IL1R1/GNA13/CCL5/ADCY4/STAT3/CDKN1A/ROCK2/ITPR3/IL6R/MYC/VEGFA/IL6
ssc05206	MicroRNAs in cancer	124	-0.357275	-1.43553	0.0110737	0.0710434	CYP1B1/PLAU/PIK3CB/BMPR2/HDAC5/GLS/SLC45A3/PRKCA/PIM1/DDIT4/RASSF1/APC2/CD44/TGFB2/FGFR3/STAT3/CDKN1A/ITGA5/SOCS1/IRS2/SLC7A1/TNC/SERPINB5/MYC/VEGFA/THBS1
ssc05208	Chemical carcinogenesis - reactive oxygen species	166	0.325403	1.41891	0.0115925	0.0710434	MGST2/CYP1A1/MET/EPHX1/ND6/EGF/PIK3R1/GSTM3/AKR1C2/MGST1/ND5/CAT/SDHC/ND4/EPHX3/ND3/ND2/HGF/ATP6/NDUFA5/COX4I2/ND1/AHR/ATP8/NDUFA1/ND4L/CYTB/COX2/UQCRC2/NDUFS1/VDAC3/SOS2/AS3MT/NDUFA4L2/COX7B/COX7C/NDUFA11/MGST3/NDUFB3/ATP5MC2/GSTA4/UQCRQ/ATP5PF/EPHX2/NDUFB2/COX7A2/NDUFS4/COX1/NDUFB6/ATP5PO/COX6A2/NDUFS6/AKT2/NDUFS5/CYBA/ATP5F1C/UQCR10/COX5B/NDUFB8/GSTO1/COX3
ssc00140	Steroid hormone biosynthesis	17	0.607484	1.6817	0.0128528	0.0759486	HSD17B6/CYP1A1/HSD11B2/AKR1C2/HSD17B8/CYP7B1/SULT2B1/HSD17B12/HSD17B1
ssc05167	Kaposi sarcoma-associated herpesvirus infection	128	-0.365241	-1.46864	0.0134915	0.077951	PIK3CA/TP53/MAP1LC3B/NFATC4/AKT3/MTOR/GNB2/NFKB1/EP300/ATG3/CASP3/C3/TRADD/RELA/JAK1/CREBBP/MAP2K7/ATG14/MAPK13/IKBKB/PREX1/TICAM1/FGF2/PIK3CB/TNFRSF1A/NFATC1/NFKBIA/UBB/UBC/IRF9/RCAN1/STAT3/CDKN1A/CLEC2B/ICAM1/ITPR3/ZFP36/MYC/VEGFA/IL6
ssc00380	Tryptophan metabolism	27	0.519235	1.62985	0.0152507	0.0794794	CYP1A1/EHHADH/MAOB/CAT/KYNU/HAAO/ACAT1/DLD
ssc00565	Ether lipid metabolism	27	0.518879	1.62874	0.0155668	0.0794794	PLA2G4E/PLA2G4A/PLA2G7/PAFAH1B3/ENPP2/ENPP6/CHPT1/PLD3/AGPS/LPCAT2/PLB1
ssc04724	Glutamatergic synapse	66	0.407968	1.51236	0.015613	0.0794794	KCNJ3/GRIA4/PLA2G4E/GRIK4/GRM7/GNAS/PRKCB/GRIA3/PLA2G4A/CACNA1D/SLC1A3/PPP3CA/TRPC1/GNAO1/GNB4/PRKACB/GNB5/LZTS3/HOMER2/PLCB1/PPP3CB/GRIK5/GRIN3A/PLCB4/DLG4
ssc04929	GnRH secretion	43	0.431499	1.49845	0.0157583	0.0794794	HCN1/SPP1/KCNJ3/ESR2/PIK3R1/PRKCB/CACNA1D/CACNA1G/TRPC1
ssc05162	Measles	86	-0.388359	-1.48341	0.0147444	0.0794794	IRAK1/PIK3CA/TP53/AKT3/NFKB1/MYD88/CBLB/CASP3/CSNK2A2/TRADD/RELA/JAK1/BCL2L1/RAB9A/HSPA8/IKBKB/PIK3CB/TRAF6/NFKBIA/EIF2AK3/IRF9/STAT3/TP73/IL6/HSPA6
ssc04218	Cellular senescence	122	-0.357299	-1.42996	0.0158959	0.0794794	SQSTM1/NFATC1/SLC25A5/HIPK4/GADD45B/FOXO1/TGFB2/CDKN1A/ITPR3/MAP2K3/GADD45G/HIPK2/MYC/IL6/GADD45A/SERPINE1
ssc05168	Herpes simplex virus 1 infection	188	-0.324209	-1.39188	0.0153348	0.0794794	MAVS/ZNF584/TAP1/ZNF304/IKBKG/RHEB/SYK/POU2F2/ZNF12/TLR2/EIF2B5/EIF4EBP1/ZNF283/PDIA3/ZNF189/IRAK1/ZNF583/ZNF79/TRAF5/ZNF7/PIK3CA/SRSF6/TP53/AKT3/MTOR/SRSF5/NFKB1/MYD88/ZNF8/TSC1/ZNF662/ZNF623/CASP3/C3/TRADD/RELA/ZNF510/JAK1/BCL2L1/ZNF473/ZNF133/ALYREF/DAXX/CALR/IKBKB/ZNF777/POU2F1/TICAM1/ZNF81/CCL2/ZNF331/SRSF3/SRSF7/ZNF783/ZNF614/PIK3CB/SRSF9/ZNF316/TNFRSF1A/TRAF6/ZFP92/NFKBIA/EIF2AK3/CCL5/IRF9…
ssc04213	Longevity regulating pathway - multiple species	51	-0.455383	-1.56652	0.0166079	0.0814726	FOXO3/PIK3CB/IGF1R/ADCY9/FOXO1/ADCY4/CRYAB/PRKAG2/IRS2/INSR/HSPA6
ssc04140	Autophagy - animal	114	-0.366232	-1.4569	0.0170253	0.0819736	PIK3R4/ATG101/WIPI1/ITPR1/CTSL/RAB1A/HIF1A/RHEB/MTMR4/PRKAA1/WIPI2/CTSB/PPP2CA/CFLAR/PIK3CA/ATG2B/MAP1LC3B/ATG4B/SUPT20H/AKT3/MTOR/AMBRA1/PDPK1/TSC1/ATG3/BCL2L1/MLST8/ATG16L1/ATG14/RAB7A/CTSV/RB1CC1/ATG2A/ATG13/PIK3CB/RAB7B/IGF1R/SQSTM1/DDIT4/TRAF6/RUBCN/DAPK1/SMCR8/EIF2AK3/ULK1/GABARAPL1/IRS2/DAPK3
ssc03050	Proteasome	37	-0.481836	-1.54803	0.0189503	0.0864401	PSMF1/PSMD13/PSMC2/PSMC3/PSMA6/PSMB1/PSMB7/PSMD1/PSMB2/PSME3/PSMA1/PSMA5/PSMB3/PSMB4/PSMC5/PSMD6/PSMC4/PSMB8/PSMC1/PSMD4/PSMD8/ADRM1/PSMD11/PSME1/PSMD7/PSMD2/PSMD3/PSMD12/PSME4
ssc04933	AGE-RAGE signaling pathway in diabetic complications	83	-0.38587	-1.46258	0.0189327	0.0864401	COL4A2/PIK3CA/VEGFD/AKT3/NFKB1/TGFB1/PRKCZ/CASP3/RELA/MAPK13/CCL2/EGR1/PIK3CB/PLCD1/NOS3/PRKCA/PIM1/NFATC1/FOXO1/TGFB2/STAT3/ICAM1/F3/VEGFA/IL6/SERPINE1
ssc04080	Neuroactive ligand-receptor interaction	115	0.346259	1.42105	0.0186583	0.0864401	LEP/AVP/GRIA4/TSHR/RXFP1/GABRG1/CALCR/GRIK4/GRM7/OPRL1/CYSLTR1/LEPR/ADRA1A/CRHR2/CHRNA1/LPAR4/NPFF/GRIA3/NPY1R/P2RX7/THRB/P2RX6/S1PR3/S1PR5/GRID1/EDNRB/P2RY1/THRA/P2RY6/S1PR4/CHRM2/HRH2/TBXA2R/CHRNA9/C5AR1/ADRA1B/ADRA1D
ssc04936	Alcoholic liver disease	100	-0.373303	-1.45918	0.0202426	0.0907427	AKT3/MAP3K5/NFKB1/MLYCD/MYD88/CASP3/C3/TRADD/RELA/PRKAB1/CD14/MAP2K7/MAPK13/IKBKB/TICAM1/FOXO3/IL17RA/CPT1B/C4A/TNFRSF1A/C2/RIPK1/TRAF6/CPT1A/NFKBIA/FOXO1/MAP3K14/LPIN1/PRKAG2/MAP2K3/PPARA/PPARGC1A/IL6
ssc04930	Type II diabetes mellitus	31	-0.49448	-1.52274	0.0213933	0.0942756	PIK3CB/HK1/ABCC8/HK3/HK2/SOCS1/IRS2/INSR/SOCS3
ssc05152	Tuberculosis	116	-0.357863	-1.43104	0.0223354	0.0967866	TLR2/CAMK2D/ATP6V0B/RAB5C/IRAK1/ATP6V1H/AKT3/NFKB1/EP300/MYD88/TGFB1/IRAK2/FCGR1A/CASP3/C3/TRADD/RELA/JAK1/CREBBP/CD14/HSPA9/RAB7A/MAPK13/CEBPG/ARHGEF12/ATP6V0A4/IL10RB/EEA1/BCL10/ATP6V0A2/NOD2/TNFRSF1A/SPHK1/TRAF6/KSR1/TGFB2/TCIRG1/PLK3/CEBPB/VDR/IL6
ssc03018	RNA degradation	64	-0.415221	-1.48502	0.0232149	0.0989489	DCP1A/XRN1/CNOT3/PAN3/ENO1/XRN2/CNOT8/EXOSC10/EXOSC6/HSPA9/EXOSC2/PFKP/PARN/PABPC1/PAN2/ZCCHC7/TOB2/PATL1/PNLDC1/SKIV2L/TENT4A/CNOT6L/BTG1

## Sheet: Supplementary Table S10
Table S10 Significantly enriched GO terms obtained in the high and low CIE a* groups based on GSEA
ONTOLOGY	ID	Description	setSize	enrichmentScore	NES	pvalue	qvalue	core_enrichment
BP	GO:0071310	cellular response to organic substance	456	-0.388157	-1.81511	4.92605e-09	1.45033e-05	MTOR/RASL11B/SELENOS/SHC1/CD63/PTGES3/KIT/CALCRL/RRAGC/GRB10/CCL5/CLDN5/NR3C1/RAP1B/BAG6/TMEM100/MT3/TRA2B/LEMD2/CREB3L1/PDE12/MAT2A/MME/STAT6/LTF/TLR2/ATF6B/TGFBR3/KLF9/KDR/CDC42EP4/SYK/LDLRAD4/IFIT1/IRF5/GLI2/TLR4/NFKBIA/IKBKB/ANXA1/FGF21/SOX17/ZPR1/WBP2/GATA3/HSPA9/SLC2A8/TNFRSF17/SOX11/DDIT4/TMEM204/RAE1/SERP1/TNIP2/JAK3/BAMBI/TGFB1/NCOA5/BMPR2/SESN2/CALR/VPS18/TAF7/PTK2B/GJA5/PTGIS/FGFR2/JAK…
MF	GO:0016491	oxidoreductase activity	269	0.417162	1.91349	2.44956e-08	3.60601e-05	CYP1A1/SCD/SDR16C5/HSD11B2/PHGDH/FASN/FRRS1/CDO1/DECR2/CYP2A19/PTGR1/CRYM/AKR1C2/MGST1/MSRB2/DDO/ND1/HSD17B6/ND2/PTGES/ND6/CBR4/IDH1/RETSAT/L2HGDH/COX2/ALDH5A1/ND5/ND3/MAOB/FAXDC2/COX1/ACADM/ND4/ACADL/PCBD1/CYTB/SDHC/ASPH/QDPR/SESN3/LOXL1/ND4L/DECR1/COX3/TMLHE/MSRB1/BDH2/MTHFR/HSD17B8/OXR1/AIFM2/GPX8/PRDX3/DHCR24/DLD/BLVRB/SCCPDH/AKR1B1/COX7B/CYB561/TP53I3/ME1/RTN4IP1/FAR1/RSAD1/PIR/IVD/TXNRD2/KM…
BP	GO:0001944	vasculature development	162	-0.487218	-2.03105	1.13562e-07	6.13876e-05	TGFB1/ACKR3/PLK2/BMPR2/PTK2B/GJC1/GJA5/PTGIS/FGFR2/ZFAND5/VEGFD/PSEN1/SP1/GPR4/CTSH/RHOB/SPRY2/TBX3/SPHK1/GATA6/WASF2/PRDM1/SMAD1/GNA13/BTG1/FZD5/GPER1/KLF2/GLUL/THBS2/ITGA5/DDIT3/VEGFA/TIPARP/ANGPTL7/ANPEP/F3/ANGPTL4/GJA1/ADM/EGR2/FOSL1/SLC1A1/THBS1/CCN1/SERPINE1/JUNB
BP	GO:0001568	blood vessel development	153	-0.491099	-2.02674	7.73211e-08	6.13876e-05	TGFB1/ACKR3/PLK2/BMPR2/PTK2B/GJC1/GJA5/PTGIS/FGFR2/VEGFD/PSEN1/SP1/GPR4/CTSH/RHOB/SPRY2/TBX3/SPHK1/GATA6/WASF2/PRDM1/SMAD1/GNA13/BTG1/FZD5/GPER1/KLF2/GLUL/THBS2/ITGA5/DDIT3/VEGFA/TIPARP/ANPEP/F3/ANGPTL4/GJA1/ADM/EGR2/FOSL1/SLC1A1/THBS1/CCN1/SERPINE1/JUNB
BP	GO:0051094	positive regulation of developmental process	237	-0.439467	-1.92242	1.25102e-07	6.13876e-05	VSIR/SART1/GLI2/PDE3A/TENT5A/ANXA1/SOX17/GATA3/SOX11/MYOCD/MAML1/VASH2/SEMA4D/SERP1/CD53/BAMBI/ZFYVE27/TGFB1/BMPR2/CALR/PTK2B/CFL1/ADRA2B/PTGIS/FGFR2/MYOC/PCK1/VEGFD/PSEN1/CXCL9/TGFB3/SP1/ADAM9/CTSH/BMP2/RHOB/PTN/NR2C2/SPHK1/ISG15/PPARD/GATA6/TRAF6/SMAD1/FZD3/CASS4/CMKLR1/BTG1/STAT3/GPER1/RAB7B/GPM6B/MYF6/NOCT/INHBA/MEDAG/CEBPB/CCR1/ITGA5/RBM19/SPRY1/VEGFA/LRP8/B4GALT5/F3/GJA1/SOCS1/IL1RAP/SOX9/R…
BP	GO:0006357	regulation of transcription by RNA polymerase II	478	-0.368891	-1.7327	8.82291e-08	6.13876e-05	GTF2F1/AKAP8L/GABPB2/MED20/ZNF276/NR3C1/IRF3/HHEX/ZNF174/VAX1/MT3/RLIM/POU2F2/ZNF567/CREB3L1/ZFP92/SPI1/NFYA/STAT6/ZBTB10/RGCC/KAT2A/IER5/TOX4/ATF6B/TXNIP/KLF9/ARMCX3/ZNF263/FHL5/IRF5/GLI2/TLR4/NFKBIA/AEBP1/MED19/IKBKB/SOX17/GATA3/LDB1/ZNF7/ATN1/MAX/SOX11/ACTL6A/MYOCD/MAML1/SEMA4D/SCAF4/MED9/TNIP2/ETV6/ZHX3/ZFP1/ELK4/HMBOX1/LYAR/ZNF48/TGFB1/SESN2/CALR/TAF7/HES4/MED8/MYCL/HEXIM1/RBM14/HIVEP2/FGFR2…
BP	GO:0042981	regulation of apoptotic process	258	-0.427645	-1.88271	1.89063e-07	6.958e-05	SHQ1/ACKR3/PLK2/PTK2B/CFLAR/PTGIS/BCL2L1/CD274/PLAGL2/DDX3X/PSEN1/TIMP3/BCL10/CTH/GRK5/IGF1R/UBB/SIAH1/TIGAR/CTSH/BMP2/SLC9A3R1/BCL2A1/RHOB/SPRY2/EN2/TBX3/SPHK1/ALB/GATA6/TRAF6/CLU/FZD3/NR4A2/BTG1/PHLDA2/KLF11/RIPK3/NTF3/DUSP6/PEA15/GADD45G/INHBA/CEBPB/SLC25A5/CCL2/TCIM/SIAH2/ITGA5/DDIT3/NOD2/FOXO1/PLK3/VEGFA/PRNP/LRP8/ANGPTL4/GADD45B/SOX9/SLC1A1/THBS1/CCN1/SOCS3/PPARGC1A/EGR1
BP	GO:0043067	regulation of programmed cell death	265	-0.419543	-1.84935	1.73688e-07	6.958e-05	SHQ1/ACKR3/PLK2/PTK2B/CFLAR/PTGIS/BCL2L1/CD274/PLAGL2/DDX3X/PSEN1/TIMP3/BCL10/CTH/GRK5/IGF1R/UBB/SIAH1/TIGAR/CTSH/BMP2/SLC9A3R1/BCL2A1/RHOB/SPRY2/EN2/TBX3/SPHK1/ALB/GATA6/TRAF6/CLU/FZD3/NR4A2/BTG1/PHLDA2/KLF11/RIPK3/NTF3/DUSP6/PEA15/GADD45G/INHBA/CEBPB/SLC25A5/CCL2/TCIM/SIAH2/ITGA5/DDIT3/NOD2/FOXO1/PLK3/VEGFA/PRNP/LRP8/ANGPTL4/GADD45B/SOX9/SLC1A1/THBS1/CCN1/SOCS3/PPARGC1A/EGR1
MF	GO:0140110	transcription regulator activity	411	-0.375197	-1.73941	3.32841e-07	8.16627e-05	NR3C1/IRF3/HHEX/ZNF174/VAX1/SUPT7L/POU2F2/FOXN3/ZNF567/CREB3L1/ELF1/ZFP92/SPI1/MSX1/NFYA/STAT6/KAT2A/LMCD1/ATF6B/KLF9/ZNF263/FHL5/IRF5/GLI2/AEBP1/MED19/SOX17/ETS1/HIF1A/WBP2/GATA3/LDB1/ZNF7/ATN1/SOX11/MYOCD/MAML1/MED9/ETV6/DYRK1A/ZHX3/ZFP1/ELK4/ZNF48/TRIM14/HES4/MED8/MYCL/NCOA3/EPAS1/RBM14/HIVEP2/ZNF366/PLAGL2/XBP1/ZNF34/NR1H3/E2F5/KAT6B/ZNF691/ZBTB49/BCL10/ZXDC/MAFK/CREB3L2/SP1/FOXO3/ZNF697/IRF7…
CC	GO:0098800	inner mitochondrial membrane protein complex	62	0.607036	2.21442	3.1867e-07	8.16627e-05	ATP8/ND1/ND2/ND6/COX2/ND5/ND3/ATP6/COX1/ND4/CYTB/SDHC/ND4L/COX3/NDUFA5/NDUFA4L2/ATP5ME/NDUFS5/NDUFB6/UQCRQ/ATP5PO/NDUFS6/NDUFB2/APOOL/APOO/ATP5MG/NDUFA13/NDUFB3/TIMM29/NDUFB8/COX7C/UQCR10/NDUFV2/COX5A/COX5B/IMMP1L/ATP5F1A/NDUFA11/COX7A2L/ATP5PB/SDHB/COX7A2/ATP5MC2/SDHD/NDUFB5/NDUFA2/SMDT1/CYC1/ATP5F1D/MICOS13/NDUFB4/MCU
MF	GO:0043565	sequence-specific DNA binding	326	-0.391619	-1.77244	4.96931e-07	0.000104505	GABPB2/ZNF276/NR3C1/IRF3/HHEX/ZNF174/VAX1/POU2F2/FOXN3/ZNF567/CREB3L1/HNRNPA1/ELF1/ZFP92/SPI1/NFYA/STAT6/ZBTB10/ATF6B/KLF9/ZNF263/IRF5/GLI2/MTA2/AEBP1/SOX17/ETS1/GATA3/ZNF7/MAX/SOX11/GRWD1/ETV6/ZFP1/ELK4/HMBOX1/ZNF48/TAF7/HES4/MYCL/HIVEP2/ZNF366/PLAGL2/ZNF34/NR1H3/E2F5/ZNF691/ZBTB49/MAFK/CREB3L2/CIART/SP1/FOXO3/ZNF697/IRF7/PLAGL1/NR2C2/HSF2/EN2/ZBTB2/TBX3/PPARD/GATA6/ZNF646/PRDM1/SMAD1/RORA/NR4A2…
BP	GO:0051246	regulation of protein metabolic process	493	-0.35521	-1.67829	7.83144e-07	0.00014968	RGCC/SERPING1/KAT2A/CNOT11/PPP1R15B/EIF4A3/RNF19A/KDR/BOD1L1/LDLRAD4/TAOK1/TLR4/NFKBIA/EREG/IKBKB/FGF21/DCUN1D3/SOX17/PABPC1/CBL/PFDN2/MYOCD/DND1/KSR1/SEMA4D/PSMD2/SERP1/N4BP1/DYRK1A/ENC1/RAP2B/TGFB1/CLDN4/CNOT8/TAOK3/TOPORS/PLK2/SESN2/CALR/TAF7/PTK2B/AGO4/CFLAR/ATG14/ATG13/OTUB2/ADRA2B/FBXO33/FURIN/CAV1/HAMP/WBP1L/RGS2/DDX3X/VEGFD/PSEN1/NUAK1/TIMP3/BCL10/TGFB3/RCAN1/SP1/C3/UBB/NLRP3/ADAM9/CTSH/C…
CC	GO:0098798	mitochondrial protein complex	107	0.50742	2.04567	8.13421e-07	0.00014968	ATP8/ND1/ND2/ND6/COX2/ND5/ND3/ATP6/COX1/ND4/CYTB/SDHC/MRPL43/ND4L/COX3/NDUFA5/NDUFA4L2/ATP5ME/NDUFS5/NDUFB6/MRPS18C/UQCRQ/ATP5PO/NDUFS6/MRPS7/NDUFB2/APOOL/APOO/ATP5MG/MRPS36/NDUFA13/NDUFB3/TIMM29/MRPL48/TOMM40L/NDUFB8/COX7C/UQCR10/MRPL33/TOMM7/MRPS9/NSUN3/MRPL27/NDUFV2/COX5A/COX5B/PDHB/IMMP1L/ATP5F1A/NDUFA11/PMPCB/COX7A2L/MTX3
BP	GO:0009628	response to abiotic stimulus	155	-0.476244	-1.97662	1.01425e-06	0.000153032	TLR4/NFKBIA/DCUN1D3/GATA3/SLC2A8/DDIT4/N4BP1/TGFB1/GNA11/LRP11/PTGIS/LRRC8D/WDR83/HP1BP3/DDX3X/VEGFD/IFT20/BCL10/TGFB3/LRRC8A/GPR4/TIGAR/BMP2/SLC8A3/RHOB/AEN/PTN/PPARD/GATA6/NR4A2/HMOX2/EFHD1/TCIM/NABP1/FOXO1/PLK3/FBXO4/VEGFA/PPL/DNAJA4/TRPV3/GJA1/TIMP1/GNAT1/SOX9/SLC1A1/EGR1
BP	GO:0006952	defense response	291	-0.403069	-1.79795	9.14756e-07	0.000153032	AGTR1/PDE12/STAT6/LTF/TLR2/SERPING1/RNF19B/TLR8/CDC42EP4/SYK/IFIT1/IRF5/TLR4/NFKBIA/ANXA1/GATA3/GPATCH3/DDIT4/G3BP1/N4BP1/NKG7/OLR1/LYAR/TGFB1/TRIM14/DHX58/PTK2B/HEXIM1/RBM14/PTGIS/C2/MYD88/OAS2/NR1H3/HAMP/WDR83/DDX3X/IL4R/ITIH4/SAMHD1/PSEN1/CXCL9/BCL10/TNFRSF1A/C3/MLKL/TNFRSF1B/GPR4/PTGIR/BMP2/TIFA/PTN/NLRC3/CD14/MX1/SPHK1/OAS1/TICAM1/ISG15/PPARD/SMAD1/SLC15A4/CCL4/C4A/CMKLR1/NOX4/STAT3/RIPK3/GP…
BP	GO:0012501	programmed cell death	341	-0.381927	-1.73524	1.03955e-06	0.000153032	PIM2/UNC5B/TAOK1/GLI2/DCUN1D3/PSEN2/ZPR1/CBL/GATA3/ATN1/DDIT4/TNIP2/ETV6/JAK3/TGFB1/SHQ1/ACKR3/TOPORS/PLK2/PTK2B/CFLAR/PTGIS/ATCAY/BCL2L1/CD274/PLAGL2/DDX3X/PSEN1/TIMP3/BCL10/CTH/GRK5/TNFRSF1A/IGF1R/MLKL/UBB/SIAH1/TIGAR/CTSH/BMP2/SLC9A3R1/BCL2A1/RHOB/AEN/SPRY2/EN2/TBX3/SPHK1/TICAM1/PPARD/ALB/GATA6/TRAF6/CLU/FZD3/NR4A2/RNF41/BTG1/PHLDA2/FZD5/KLF11/RIPK3/NTF3/DUSP6/PEA15/GADD45G/INHBA/CEBPB/SLC25A5…
BP	GO:0072359	circulatory system development	219	-0.429267	-1.84944	1.44e-06	0.000170013	SOX11/MYOCD/MAML1/TMEM204/VASH2/TGFB1/ACKR3/PLK2/BMPR2/PTK2B/HEXIM1/GJC1/GJA5/PTGIS/FGFR2/ZFAND5/VEGFD/PSEN1/IFT20/XIRP2/SP1/GPR4/CTSH/BMP2/RHOB/SPRY2/TBX3/SPHK1/GATA6/WASF2/PRDM1/SMAD1/GNA13/NOX4/BTG1/FZD5/GPER1/ADAM15/KLF2/DUSP6/GLUL/THBS2/ITGA5/DDIT3/VEGFA/TIPARP/ANGPTL7/ANPEP/F3/ANGPTL4/GJA1/SOX9/ADM/EGR2/FOSL1/SLC1A1/THBS1/CCN1/SERPINE1/JUNB
BP	GO:0009967	positive regulation of signal transduction	265	-0.402707	-1.77513	1.27149e-06	0.000170013	SHC1/CD63/KIT/TPBG/RRAGC/GRB10/CCL5/HHEX/RAP1B/MT3/GPR20/MAP3K3/TLR2/DKK2/LMCD1/KDR/UNC5B/TAOK1/TLR4/EREG/IKBKB/FGF21/CBL/MID1/GATA3/SOX11/SEMA4D/TNIP2/BAMBI/TGFB1/TAOK3/DHX58/ACKR3/CALR/PTK2B/CFLAR/HEXIM1/ADRA2B/PTGIS/FGFR2/MYD88/PLAGL2/RIPK1/MYOC/DDX3X/PSEN1/TIMP3/TNKS/BCL10/CTH/TGFB3/ZDHHC5/C3/UBB/SIAH1/ADAM9/GPR4/CTSH/BMP2/F2RL2/TIFA/SLC9A3R1/SPRY2/SPHK1/TICAM1/HBEGF/PPARD/IL6R/TRAF6/CLU/SLC1…
CC	GO:0098803	respiratory chain complex	42	0.647836	2.19719	1.42616e-06	0.000170013	ND1/ND2/ND6/COX2/ND5/ND3/COX1/ND4/CYTB/SDHC/ND4L/COX3/NDUFA5/NDUFA4L2/NDUFS5/COX7B/NDUFB6/UQCRQ/NDUFS6/NDUFB2/NDUFA13/NDUFB3/NDUFB8/COX7C/UQCR10/NDUFV2/COX5A/COX5B/NDUFA11/COX7A2L
BP	GO:0010647	positive regulation of cell communication	289	-0.397522	-1.77503	2.0144e-06	0.00021966	SHC1/CD63/KIT/TPBG/RRAGC/GRB10/CCL5/HHEX/RAP1B/MT3/GPR20/MME/MAP3K3/TLR2/DKK2/LMCD1/KDR/UNC5B/TAOK1/TLR4/EREG/IKBKB/FGF21/CBL/MID1/GATA3/SOX11/SEMA4D/SERP1/TNIP2/BAMBI/TGFB1/TAOK3/DHX58/ACKR3/CALR/PTK2B/CFLAR/HEXIM1/ADRA2B/PTGIS/FGFR2/MYD88/PLAGL2/RIPK1/MYOC/DDX3X/PSEN1/TIMP3/TNKS/BCL10/CTH/TGFB3/ZDHHC5/C3/UBB/SIAH1/ADAM9/GPR4/CTSH/BMP2/F2RL2/TIFA/SLC9A3R1/SLC8A3/PTN/SPRY2/SPHK1/TICAM1/HBEGF/PPAR…
CC	GO:0070469	respirasome	47	0.628039	2.18521	2.27372e-06	0.000230838	ND1/ND2/ND6/COX2/ND5/ND3/COX1/ND4/CYTB/SDHC/ND4L/COX3/NDUFA5/NDUFA4L2/NDUFS5/COX7B/NDUFB6/UQCRQ/NDUFS6/NDUFB2/NDUFC2/NDUFA13/NDUFB3/NDUFB8/COX7C/UQCR10/NDUFV2/COX5A/COX5B/NDUFA11/COX7A2L/NDUFA6/CYCS
BP	GO:0023056	positive regulation of signaling	292	-0.394938	-1.76427	2.54712e-06	0.000249976	SHC1/CD63/KIT/TPBG/RRAGC/GRB10/CCL5/HHEX/RAP1B/MT3/GPR20/MME/MAP3K3/TLR2/DKK2/LMCD1/KDR/UNC5B/TAOK1/TLR4/EREG/IKBKB/FGF21/CBL/MID1/GATA3/SOX11/SEMA4D/SERP1/TNIP2/BAMBI/TGFB1/TAOK3/DHX58/ACKR3/CALR/PTK2B/CFLAR/HEXIM1/ADRA2B/PTGIS/FGFR2/MYD88/PLAGL2/RIPK1/MYOC/DDX3X/PSEN1/TIMP3/TNKS/BCL10/CTH/TGFB3/ZDHHC5/C3/UBB/SIAH1/ADAM9/GPR4/CTSH/BMP2/F2RL2/TIFA/SLC9A3R1/SLC8A3/PTN/SPRY2/SPHK1/TICAM1/HBEGF/PPAR…
BP	GO:0051240	positive regulation of multicellular organismal process	284	-0.395814	-1.76154	3.05566e-06	0.00029021	MME/STAT6/LTF/TLR2/RGCC/KAT2A/TLR8/KDR/SYK/VSIR/SART1/TLR4/TENT5A/ANXA1/FGF21/GATA3/SOX11/MYOCD/VASH2/SEMA4D/SERP1/BAMBI/ZFYVE27/TGFB1/DHX58/BMPR2/PTK2B/CFL1/PRKAB1/PTGIS/FGFR2/MYD88/FURIN/RGS2/DDX3X/PCK1/VEGFD/PSEN1/BCL10/TGFB3/ARFGEF2/PANX1/SP1/CTSH/BMP2/RHOB/PTN/NR2C2/SPHK1/TICAM1/ISG15/GATA6/TRAF6/SMAD1/FZD3/CMKLR1/BTG1/FZD5/DDX21/GPER1/RAB7B/GPM6B/INHBA/CEBPB/CCR1/ITGA5/DDIT3/HILPDA/RBM19/IN…
BP	GO:0001816	cytokine production	157	-0.4617	-1.91988	3.96281e-06	0.000343586	LTF/TLR2/RGCC/KAT2A/TLR8/SYK/VSIR/TLR4/ANXA1/GATA3/GPATCH3/N4BP1/TGFB1/DHX58/BTNL9/MYD88/FURIN/DDX3X/PSEN1/BCL10/TGFB3/ARFGEF2/PANX1/NLRC3/SPHK1/TICAM1/ISG15/GATA6/IL6R/TRAF6/CMKLR1/FZD5/DDX21/RIPK3/RAB7B/LITAF/CEBPB/DDIT3/HILPDA/INHBB/SOCS1/APOD/IL1RAP/RUNX1/THBS1/CRP/IL6/EGR1
MF	GO:0001067	regulatory region nucleic acid binding	269	-0.396786	-1.75205	4.98474e-06	0.000386214	NR3C1/IRF3/HHEX/ZNF174/VAX1/POU2F2/ZNF567/CREB3L1/ZFP92/NFYA/STAT6/ZBTB10/ATF6B/KLF9/ZNF263/IRF5/GLI2/AEBP1/SOX17/GATA3/ZNF7/SOX11/ETV6/ZFP1/ZNF48/TAF7/HES4/MYCL/HIVEP2/ZNF366/ZNF34/NR1H3/E2F5/ZNF691/ZBTB49/MAFK/CREB3L2/CIART/SP1/ZNF697/IRF7/PLAGL1/NR2C2/HSF2/EN2/ZBTB2/TBX3/PPARD/GATA6/ZNF646/PRDM1/SMAD1/NR4A2/ZSCAN20/SMAD9/VDR/KLF11/STAT3/NFIL3/KLF2/ZNF217/BHLHE40/MYF6/LITAF/HES2/CEBPB/NFATC1/DD…
BP	GO:0002376	immune system process	493	-0.339573	-1.60441	7.61862e-06	0.000553786	STAT6/LTF/CTSV/TLR2/RGCC/SERPING1/RNF19B/KAT2A/TGFBR3/TLR8/KDR/CDC42EP4/SYK/IFIT1/VSIR/SART1/TLR4/NFKBIA/IGFBP2/ANXA1/CTPS1/MSN/GATA3/HSPA9/TNFRSF17/ACKR4/SOX11/GPATCH3/G3BP1/N4BP1/OLR1/TNIP2/ETV6/JAK3/LYAR/TGFB1/TRIM14/DHX58/ACKR3/BTNL9/CCL19/CALR/PTK2B/HEXIM1/RBM14/C2/MYD88/CD274/OAS2/CHST2/CAV1/HAMP/GPATCH4/WBP1L/DDX3X/PCK1/VEGFD/SAMHD1/FLT3/PSEN1/CXCL9/BCL10/TGFB3/ZDHHC5/IGF1R/C3/ADAM9/SELL/C…
BP	GO:0048659	smooth muscle cell proliferation	22	-0.761734	-2.16058	1.02956e-05	0.000673609	TGFB3/PTGIR/BMP2/GPER1/GJA1/APOD/THBS1/PPARGC1A/NR4A3
BP	GO:0048660	regulation of smooth muscle cell proliferation	22	-0.761734	-2.16058	1.02956e-05	0.000673609	TGFB3/PTGIR/BMP2/GPER1/GJA1/APOD/THBS1/PPARGC1A/NR4A3
BP	GO:1901700	response to oxygen-containing compound	260	-0.397416	-1.75211	1.15535e-05	0.000739477	TGFB1/NCOA5/GNA11/SESN2/PTK2B/CHRM2/LRP11/CD274/WDR83/PCK1/PSEN1/CXCL9/BCL10/TGFB3/PANX1/IGF1R/SSTR1/ADAM9/PTGIR/CTSH/P2RY11/SLC9A3R1/RHOB/DRD2/SPHK1/TICAM1/GATA6/NOS3/TRAF6/NR4A2/NOX4/FIBIN/VDR/STAT3/RIPK3/GPER1/ADAM15/LITAF/SPP1/PLSCR4/NOCT/CEBPB/CCL2/INHBB/FOXO1/PLK3/PRNP/SLC25A33/GLRB/GJA1/SOCS1/APOD/SLC11A1/SOX9/CYP26B1/SLC1A1/THBS1/NR4A3/EGR1
BP	GO:0048584	positive regulation of response to stimulus	380	-0.35658	-1.63977	1.46965e-05	0.000883053	STAT6/MAP3K3/TLR2/DKK2/RGCC/SERPING1/LMCD1/IER5/TLR8/KDR/SYK/UNC5B/TAOK1/TLR4/NFKBIA/EREG/IKBKB/ANXA1/FGF21/CBL/MID1/GATA3/SOX11/ACTL6A/SEMA4D/TNIP2/BAMBI/TGFB1/CLDN4/TAOK3/DHX58/ACKR3/BTNL9/CALR/PTK2B/CFLAR/HEXIM1/RBM14/ADRA2B/PTGIS/FGFR2/C2/MYD88/PLAGL2/RIPK1/MYOC/DDX3X/PCK1/VEGFD/PSEN1/TIMP3/TNKS/BCL10/CTH/TGFB3/ZDHHC5/TNFRSF1A/C3/UBB/SIAH1/ADAM9/GPR4/TIGAR/CTSH/BMP2/F2RL2/TIFA/SLC9A3R1/PTN/SP…
BP	GO:0042773	ATP synthesis coupled electron transport	36	0.646948	2.10877	1.88054e-05	0.00106475	ND1/ND2/ND6/COX2/ND5/ND3/COX1/ND4/CYTB/SDHC/ND4L/COX3/NDUFB6/UQCRQ/NDUFS6/NDUFC2/NDUFB8/COX7C/NDUFS1/UQCR10/NDUFV2/COX5A/COX5B/COX7A2L/PARK7/CYCS
BP	GO:0009611	response to wounding	80	-0.530391	-1.98117	2.22265e-05	0.00123471	SERPING1/PEAR1/KDR/SYK/TLR4/ANXA1/RAP2B/TGFB1/CLDN4/ADRA2B/THBD/WDR83/GPR4/ITGB3/F2RL2/PTN/PPARD/F2R/GNA13/HABP2/F13A1/ITGA5/INHBB/PPL/F3/APOD/SLC1A1/THBS1/CCN1/SERPINE1
BP	GO:0001817	regulation of cytokine production	155	-0.439704	-1.82497	2.60451e-05	0.00139422	LTF/TLR2/RGCC/KAT2A/TLR8/SYK/VSIR/TLR4/ANXA1/GATA3/GPATCH3/N4BP1/TGFB1/DHX58/BTNL9/MYD88/FURIN/DDX3X/PSEN1/BCL10/TGFB3/ARFGEF2/PANX1/NLRC3/SPHK1/TICAM1/ISG15/GATA6/TRAF6/CMKLR1/FZD5/DDX21/RIPK3/RAB7B/LITAF/CEBPB/DDIT3/HILPDA/INHBB/SOCS1/APOD/IL1RAP/RUNX1/THBS1/CRP/EGR1
BP	GO:0001890	placenta development	34	-0.672227	-2.13938	3.32907e-05	0.00171713	PTN/PPARD/PRDM1/PHLDA2/FZD5/CEBPB/ADM/FOSL1/CCN1/JUNB
BP	GO:0070371	ERK1 and ERK2 cascade	59	-0.573342	-2.04726	3.3827e-05	0.00171713	DUSP3/SHC1/TPBG/GRB10/CCL5/RAP1B/MT3/KDR/SYK/TLR4/FGF21/TGFB1/ACKR3/PTK2B/FGFR2/TIMP3/SPRY4/CTSH/BMP2/SLC9A3R1/SPRY2/CCL4/NOX4/GPER1/DUSP6/CCR1/CCL2/SPRY1/SOX9/CCN1
BP	GO:0042592	homeostatic process	338	-0.361035	-1.63689	3.54301e-05	0.00176803	LYAR/TGFB1/CLDN4/NCOA5/ACKR3/SESN2/PTK2B/PRKAB1/CDH23/LRRC8D/CAV1/HAMP/DDX3X/PSEN1/CXCL9/BCL10/IP6K1/ACP5/UBB/LRRC8A/PTGIR/CTSH/F2RL2/SLC9A3R1/SLC8A3/SLC39A8/DRD2/ISG15/CLIC2/TRAF6/SMAD1/RHCG/SLC15A4/CMKLR1/FITM2/ABHD5/HMOX2/NOX4/STAT3/RIPK3/GPER1/NPC1/UGCG/KLF2/SPP1/INHBA/CEBPB/SLC25A5/CCR1/TLCD3A/ARRDC3/DDIT3/TLCD1/FBXO4/STC1/HK2/ANGPTL4/GJA1/LDLR/SLC11A1/ACKR2/SOX9/CYP26B1/SLC1A1/LIPG/PPARGC1A…
BP	GO:0045597	positive regulation of cell differentiation	152	-0.440473	-1.81712	3.81887e-05	0.00184321	ASB4/MME/LTF/RGCC/KDR/VSIR/SART1/GLI2/PDE3A/TENT5A/ANXA1/SOX17/GATA3/SOX11/MYOCD/MAML1/SEMA4D/BAMBI/ZFYVE27/TGFB1/CALR/ADRA2B/MYOC/PCK1/CXCL9/TGFB3/BMP2/PTN/ISG15/GATA6/TRAF6/SMAD1/FZD3/CASS4/CMKLR1/BTG1/STAT3/GPER1/RAB7B/MYF6/NOCT/INHBA/MEDAG/CEBPB/CCR1/LRP8/GJA1/SOCS1/SOX9/RUNX1/ADM/EGR2/CYP26B1/CCN1/JUNB
BP	GO:0009605	response to external stimulus	455	-0.337547	-1.57702	4.09244e-05	0.00194339	NDUFAF4/TRIM62/ANGPT2/RAB1A/EFNA1/PIKFYVE/FBXL3/SBDS/DUSP3/MTOR/SELENOS/RAB27A/CHD8/ADAM10/SLPI/SHC1/CD63/NTN1/KIT/TPBG/CCL5/EXOSC4/IRF3/VAX1/MT3/POU2F2/AGTR1/PDE12/HNRNPA1/LTF/TLR2/SERPING1/RNF19B/SLC22A3/TLR8/KDR/CDC42EP4/SYK/PIM2/UNC5B/IFIT1/IRF5/GLI2/TLR4/NFKBIA/TENT5A/ANXA1/GATA3/ACKR4/GPATCH3/DDIT4/G3BP1/N4BP1/NKG7/TNIP2/IL16/LYAR/TGFB1/TRIM14/DHX58/ACKR3/GNA11/SESN2/CALR/PTK2B/ATG14/HEXIM1…
MF	GO:0015399	primary active transmembrane transporter activity	40	0.614359	2.06179	4.46472e-05	0.00208652	ATP2A2/ND1/ND2/ND6/COX2/ND5/ND3/COX1/ND4/CYTB/ND4L/COX3/COX7B/ABCB9/ATP2C1/ABCG2/ATP6V1A/NDUFA13/NDUFB8/NDUFS1
BP	GO:0002682	regulation of immune system process	260	-0.381335	-1.68121	4.96665e-05	0.00228482	STAT6/LTF/TLR2/RGCC/SERPING1/KAT2A/TLR8/SYK/VSIR/SART1/TLR4/NFKBIA/IGFBP2/ANXA1/GATA3/HSPA9/SOX11/GPATCH3/N4BP1/TNIP2/JAK3/LYAR/TGFB1/DHX58/BTNL9/CALR/PTK2B/HEXIM1/RBM14/C2/MYD88/CD274/CHST2/CAV1/HAMP/DDX3X/PCK1/VEGFD/SAMHD1/PSEN1/BCL10/TGFB3/ZDHHC5/C3/CTSH/TIFA/PTN/SPHK1/TICAM1/ISG15/GATA6/TRAF6/SLC7A1/PRDM1/SLC15A4/C4A/CMKLR1/RNF41/FZD5/DDX21/STAT3/RIPK3/GPER1/RAB7B/INHBA/CEBPB/CCR1/CCL2/TCIM/V…
BP	GO:0009888	tissue development	321	-0.358227	-1.61646	6.00537e-05	0.00267895	LUZP1/PSEN1/IFT20/BCL10/TGFB3/CREB3L2/RCAN1/UBB/ADAM9/GPR4/TIGAR/CTSH/BMP2/SLC9A3R1/RHOB/PTN/SPRY2/TLL2/TBX3/ISG15/PPARD/TXLNG/GATA6/NAB2/TRAF6/NTN4/PRDM1/SMAD1/FZD3/GNA13/NOX4/BTG1/PHLDA2/FZD5/ADAM15/UGCG/KLF2/GPM6B/MYF6/SPP1/INHBA/CEBPB/CCR1/ARRDC3/ITGA5/HHIP/SPRY1/STC1/TIPARP/GJA1/SOX9/RUNX1/KLHL40/ADM/EGR2/CYP26B1/CCN1/DUSP5/JUNB/PPARGC1A/MAFF/EGR1
BP	GO:0009607	response to biotic stimulus	250	-0.382421	-1.67732	6.51019e-05	0.00273794	PUM2/RELA/TRIM4/CEBPG/NCBP3/IFITM3/PTGFR/ARG2/BATF2/PLSCR1/RSAD2/CD86/NDUFAF4/TRIM62/RAB1A/SELENOS/RAB27A/SLPI/SHC1/CCL5/EXOSC4/IRF3/POU2F2/PDE12/LTF/TLR2/SERPING1/RNF19B/PPP1R15B/TXNIP/TLR8/CDC42EP4/SYK/PIM2/IFIT1/IRF5/TLR4/NFKBIA/TENT5A/ANXA1/GPATCH3/DDIT4/G3BP1/N4BP1/NKG7/TNIP2/LYAR/TGFB1/TRIM14/DHX58/PTK2B/HEXIM1/RBM14/C2/MYD88/CD274/OAS2/HAMP/WDR83/DDX3X/VEGFD/SAMHD1/CXCL9/BCL10/C3/MLKL/ADAM…
BP	GO:0016477	cell migration	272	-0.36639	-1.62031	6.69557e-05	0.00273794	ANGPT2/RAB1A/PLAT/PIKFYVE/SBDS/DUSP3/MTOR/ADAM10/TMSB4X/CD63/NTN1/KIT/TPBG/CAP1/GRB10/CCL5/CLDN5/VAX1/ARF6/AGTR1/MAP3K3/RGCC/TGFBR3/GPC4/KDR/SYK/VSIR/TLR4/CLEC14A/LIMA1/ANXA1/FGF21/SOX17/RHOD/MSN/GATA3/ACKR4/SEMA4D/BAMBI/RAP2B/TBCCD1/TGFB1/RADIL/CLDN4/ACKR3/PLK2/CALR/PTK2B/ITGB1/CHST2/ZFAND5/MYOC/VEGFD/PSEN1/CXCL9/PHACTR1/IGF1R/SP1/ADAM9/SELL/ITGB3/CTSH/BMP2/SLC9A3R1/PLEKHO1/RHOB/PTN/SPRY2/SPHK1/…
BP	GO:0065009	regulation of molecular function	439	-0.33418	-1.55957	7.02278e-05	0.0028324	TLR4/NFKBIA/EREG/IKBKB/DCUN1D3/CBL/ARHGAP27/GATA3/GEM/RUBCN/SOX11/KSR1/SEMA4D/BAMBI/RAP2B/HMBOX1/TGFB1/CLDN4/TRIM14/TAOK3/TOPORS/SESN2/TAF7/PTK2B/CFLAR/ATG14/ADRA2B/PRKAB1/PTGIS/NME1/SLC5A3/CAV1/CRTC2/RGS2/DDX3X/PSEN1/NUAK1/TIMP3/TNKS/BCL10/CTH/CTSB/RCAN1/YWHAH/EPHA4/NLRP3/ADAM9/TIGAR/CTSH/CDK12/BMP2/TBC1D15/SLC9A3R1/SLC8A3/SPRY2/NLRC3/DRD2/SPHK1/OAS1/TICAM1/HBEGF/IL6R/CLIC2/NOS3/TRAF6/CLU/CASS4/…
BP	GO:0010648	negative regulation of cell communication	260	-0.378466	-1.66856	7.37392e-05	0.00289472	LDLRAD4/UNC5B/GLI2/TLR4/NFKBIA/SOX17/CBL/GATA3/GPATCH3/DDIT4/DYRK1A/BAMBI/NCOA5/TAOK3/DHX58/ACKR3/SESN2/CALR/VPS18/CFLAR/RNF115/ZNF366/BCL2L1/CAV1/DKK3/MYOC/RGS2/DDX3X/PSEN1/TIMP3/SPRY4/IGF1R/SSTR1/RCAN1/DDIT4L/NLRP3/PTGIR/BMP2/SLC9A3R1/SPRY2/NLRC3/DRD2/ISG15/CLU/TNFAIP1/NR4A2/GPER1/RAB7B/DUSP6/LITAF/SLC25A5/TCIM/SIAH2/ARRDC3/DDIT3/HHIP/INHBB/SPRY1/GJA1/SOCS1/APOD/ADRB2/SOX9/ADM/CYP26B1/THBS1/SOC…
BP	GO:0043207	response to external biotic stimulus	240	-0.3822	-1.67791	8.04745e-05	0.00303761	PUM2/RELA/TRIM4/CEBPG/NCBP3/IFITM3/PTGFR/ARG2/BATF2/PLSCR1/RSAD2/CD86/NDUFAF4/TRIM62/RAB1A/SELENOS/RAB27A/SLPI/SHC1/CCL5/EXOSC4/IRF3/POU2F2/PDE12/LTF/TLR2/SERPING1/RNF19B/TLR8/CDC42EP4/SYK/PIM2/IFIT1/IRF5/TLR4/NFKBIA/TENT5A/ANXA1/GPATCH3/DDIT4/G3BP1/N4BP1/NKG7/TNIP2/LYAR/TGFB1/TRIM14/DHX58/PTK2B/HEXIM1/RBM14/C2/MYD88/CD274/OAS2/HAMP/WDR83/DDX3X/VEGFD/SAMHD1/CXCL9/BCL10/C3/MLKL/ADAM9/PTGIR/BMP2/TI…
BP	GO:0051707	response to other organism	240	-0.3822	-1.67791	8.04745e-05	0.00303761	PUM2/RELA/TRIM4/CEBPG/NCBP3/IFITM3/PTGFR/ARG2/BATF2/PLSCR1/RSAD2/CD86/NDUFAF4/TRIM62/RAB1A/SELENOS/RAB27A/SLPI/SHC1/CCL5/EXOSC4/IRF3/POU2F2/PDE12/LTF/TLR2/SERPING1/RNF19B/TLR8/CDC42EP4/SYK/PIM2/IFIT1/IRF5/TLR4/NFKBIA/TENT5A/ANXA1/GPATCH3/DDIT4/G3BP1/N4BP1/NKG7/TNIP2/LYAR/TGFB1/TRIM14/DHX58/PTK2B/HEXIM1/RBM14/C2/MYD88/CD274/OAS2/HAMP/WDR83/DDX3X/VEGFD/SAMHD1/CXCL9/BCL10/C3/MLKL/ADAM9/PTGIR/BMP2/TI…
BP	GO:0048008	platelet-derived growth factor receptor signaling pathway	20	-0.743491	-2.08443	9.01348e-05	0.0033172	ZFAND5/IFT20/PTGIR/SLC9A3R1/VEGFA/TIPARP/F3/APOD/CSRNP1/NR4A3
BP	GO:0001701	in utero embryonic development	88	-0.494721	-1.87327	9.36368e-05	0.00340354	GLI2/SOX17/ZPR1/ACTL6A/VASH2/FGFR2/FURIN/ZFAND5/BMP2/TBX3/GATA6/TRAF6/PRDM1/GNA13/PHLDA2/FZD5/KLF2/CEBPB/GJA1/ADM/FOSL1/CCN1/JUNB/MAFF
BP	GO:0009719	response to endogenous stimulus	268	-0.369706	-1.63143	9.8997e-05	0.00351166	CASP9/DUSP3/PAQR7/MTOR/RASL11B/SHC1/PTGES3/RRAGC/GRB10/CLDN5/NR3C1/RAP1B/TMEM100/MT3/LEMD2/CREB3L1/STAT6/TGFBR3/KLF9/KDR/SYK/LDLRAD4/TLR4/IGFBP2/ANXA1/FGF21/ZPR1/WBP2/GATA3/SLC2A8/SOX11/DDIT4/BAMBI/TGFB1/NCOA5/BMPR2/SESN2/CALR/VPS18/TAF7/GJA5/ITGB1/FGFR2/ZNF366/CAV1/PCK1/PSEN1/TIMP3/TGFB3/IGF1R/YWHAH/ADAM9/TIGAR/CTSH/BMP2/P2RY11/SLC9A3R1/SPRY2/DRD2/TICAM1/PPARD/GATA6/NOS3/SMAD1/NR4A2/SMAD9/FIBIN/…
MF	GO:0003723	RNA binding	367	-0.340968	-1.56152	0.000104701	0.00366977	METTL3/TBRG4/NPM1/MRPL24/PTBP3/CPEB4/PUM3/RBMS1/PPP1R10/SRP68/POP4/SNRPA1/PAN3/DICER1/PAPOLG/SON/DIMT1/TUBA1B/UNK/DDX19B/ATXN2L/RBM39/RBM6/MRM3/LUC7L/ABT1/FBL/SLU7/DDX28/FARSA/SNRPD1/DHX30/PUM2/MRPS5/NIFK/RIDA/PRPF4/ESF1/NCBP3/SF3A1/PNO1/NOVA2/RRP9/EDC3/PPP1R8/EIF4G1/FUS/SRSF7/SBDS/RBM12B/LARP4/ACO1/NUFIP1/EWSR1/RPP38/ZFP36L1/CSTF2/EXOSC4/SMNDC1/SF3A3/TRA2B/RBPMS/HNRNPA1/SPI1/NOP56/TFB1M/EIF4A3/S…
BP	GO:0034308	primary alcohol metabolic process	15	0.7779	2.04086	0.000107146	0.00371129	CYP1A1/SDR16C5/HSD11B2/BMP5/RETSAT/TPK1
BP	GO:0034097	response to cytokine	165	-0.417292	-1.73406	0.000114816	0.00388555	PDE12/MAT2A/MME/STAT6/TLR2/CDC42EP4/SYK/IFIT1/IRF5/TLR4/NFKBIA/IKBKB/SOX17/TNFRSF17/JAK3/PTK2B/UBD/PTGIS/JAK1/WBP1L/ITIH4/CXCL9/TIMP3/TNFRSF1A/SSTR1/ADAM9/SPRY2/STIP1/MX1/SPHK1/ISG15/B3GNT2/IL6R/TRAF6/CCL4/STAT3/GPER1/IFIT2/NFIL3/UGCG/RAB7B/ACKR1/SLC25A5/CCL2/SOCS1/TIMP1/SOX9/SLC1A1/IL6/EGR1
BP	GO:0023057	negative regulation of signaling	261	-0.374396	-1.65008	0.000114542	0.00388555	LDLRAD4/UNC5B/GLI2/TLR4/NFKBIA/SOX17/CBL/GATA3/GPATCH3/DDIT4/DYRK1A/BAMBI/NCOA5/TAOK3/DHX58/ACKR3/SESN2/CALR/VPS18/CFLAR/RNF115/ZNF366/BCL2L1/CAV1/DKK3/MYOC/RGS2/DDX3X/PSEN1/TIMP3/SPRY4/IGF1R/SSTR1/RCAN1/DDIT4L/NLRP3/PTGIR/BMP2/SLC9A3R1/SPRY2/NLRC3/DRD2/ISG15/CLU/TNFAIP1/NR4A2/GPER1/RAB7B/DUSP6/LITAF/SLC25A5/TCIM/SIAH2/ARRDC3/DDIT3/HHIP/INHBB/SPRY1/GJA1/SOCS1/APOD/ADRB2/SOX9/ADM/CYP26B1/THBS1/SOC…
BP	GO:0009968	negative regulation of signal transduction	242	-0.376241	-1.65445	0.00013184	0.00419094	LDLRAD4/UNC5B/GLI2/TLR4/NFKBIA/SOX17/CBL/GATA3/GPATCH3/DDIT4/DYRK1A/BAMBI/NCOA5/TAOK3/DHX58/ACKR3/SESN2/CALR/VPS18/CFLAR/RNF115/ZNF366/BCL2L1/CAV1/DKK3/MYOC/RGS2/DDX3X/PSEN1/TIMP3/SPRY4/IGF1R/RCAN1/DDIT4L/NLRP3/PTGIR/BMP2/SLC9A3R1/SPRY2/NLRC3/ISG15/CLU/TNFAIP1/NR4A2/GPER1/RAB7B/DUSP6/LITAF/SLC25A5/TCIM/SIAH2/ARRDC3/DDIT3/HHIP/SPRY1/SOCS1/APOD/ADRB2/SOX9/ADM/CYP26B1/THBS1/SOCS3/DUSP5/EGR1
BP	GO:0044419	interspecies interaction between organisms	260	-0.369299	-1.62815	0.000142158	0.00445257	PUM2/RELA/TRIM4/CEBPG/NCBP3/IFITM3/PTGFR/ARG2/BATF2/PLSCR1/RSAD2/CD86/NDUFAF4/TRIM62/RAB1A/PIKFYVE/SELENOS/RAB27A/SLPI/SHC1/CCL5/EXOSC4/IRF3/POU2F2/AGTR1/PDE12/TBC1D20/LTF/TLR2/SERPING1/RNF19B/TLR8/CDC42EP4/SYK/RAB9A/PIM2/IFIT1/IRF5/TLR4/NFKBIA/TENT5A/ANXA1/GPATCH3/DDIT4/G3BP1/N4BP1/NKG7/TNIP2/LYAR/TGFB1/TRIM14/DHX58/VPS18/PTK2B/HEXIM1/RBM14/C2/MYD88/CD274/OAS2/HAMP/WDR83/DDX3X/VEGFD/SAMHD1/CXCL9…
BP	GO:1905952	regulation of lipid localization	33	-0.639328	-2.01738	0.0001656	0.00502641	FURIN/ACSL5/C3/PLIN2/PPARD/FITM2/ABHD5/SPP1/HILPDA/THBS1/LIPG/IL6
BP	GO:0007267	cell-cell signaling	238	-0.3636	-1.5927	0.000208346	0.00625934	MME/TLR2/DKK2/KAT2A/TMEM88/BDKRB2/RNF19A/GPC4/SDCBP/SYK/GLI2/ANXA1/STRN/SOX17/GATA3/SYT11/SOX11/SERP1/BAMBI/HTR7/PLK2/GNA11/VPS18/CHRM2/GJC1/GJA5/FGFR2/DKK3/MYOC/DDX3X/PSEN1/IFT20/TNKS/PANX1/SSTR1/BMP2/SLC9A3R1/SLC8A3/WNT9A/PTN/DRD2/TBX3/FZD3/FZD5/NTF3/GPER1/DHH/SPP1/INHBA/CCR1/CCL2/STX11/SIAH2/DDIT3/HILPDA/TLE4/INHBB/ZRANB1/LRP8/FJX1/SLC6A2/GLRB/GJA1/IL1RAP/SOX9/SLC1A1/IL6/EGR1
BP	GO:0048646	anatomical structure formation involved in morphogenesis	230	-0.383464	-1.66465	0.000224484	0.00647969	SOX11/ACTL6A/VASH2/MYPN/CD53/TGFB1/ACKR3/PLK2/PTK2B/GJA5/ITGB1/PTGIS/FGFR2/FURIN/LUZP1/VEGFD/PSEN1/CXCL9/BCL10/SP1/ADAM9/GPR4/CTSH/BMP2/PLEKHO1/RHOB/SPRY2/TBX3/SPHK1/GATA6/WASF2/TRAF6/SMAD1/FZD3/GNA13/BTG1/FZD5/KLF2/GLUL/INHBA/THBS2/ITGA5/SPRY1/VEGFA/LRP8/FJX1/ANPEP/F3/ANGPTL4/GJA1/SOX9/ADM/EGR2/SLC1A1/THBS1/CCN1/DUSP5/SERPINE1/JUNB
BP	GO:0051254	positive regulation of RNA metabolic process	310	-0.345663	-1.54603	0.000254662	0.00692658	CHD8/KDM8/SHC1/NUFIP1/GTF2F1/AKAP8L/GABPB2/ZFP36L1/NR3C1/MT3/POU2F2/TRA2B/CREB3L1/PDE12/NFYA/RGCC/KAT2A/IER5/MSL2/ARMCX3/ZNF263/FHL5/TLR4/NFKBIA/MED19/IKBKB/SOX17/PABPC1/ZPR1/SF3B4/GATA3/SOX11/ACTL6A/MYOCD/MAML1/DND1/TNIP2/DYRK1A/BAMBI/HMBOX1/LYAR/TGFB1/CNOT8/TOPORS/SESN2/TAF7/EPAS1/RBM14/FGFR2/NR1H3/HAMP/CRTC2/KAT6B/SUPT16H/DDX3X/SAMHD1/PSEN1/ZBTB49/TNKS/TGFB3/TNFRSF1A/YWHAH/SERTAD1/CDK12/BMP2/N…
BP	GO:0009891	positive regulation of biosynthetic process	340	-0.333136	-1.51291	0.000265962	0.0069915	MTOR/RAB27A/CHD8/KDM8/SHC1/RFC4/PTGES3/NUFIP1/GTF2F1/AKAP8L/GABPB2/NR3C1/MT3/POU2F2/CREB3L1/HNRNPA1/NFYA/RGCC/KAT2A/IER5/MSL2/ARMCX3/KDR/ZNF263/FHL5/TLR4/NFKBIA/MED19/IKBKB/SOX17/PABPC1/ZPR1/GATA3/SOX11/ACTL6A/MYOCD/MAML1/SERP1/TNIP2/DYRK1A/BAMBI/HMBOX1/LYAR/TGFB1/TOPORS/SESN2/TAF7/EPAS1/RBM14/FGFR2/SLC5A3/NR1H3/HAMP/CRTC2/KAT6B/SUPT16H/DDX3X/SAMHD1/PSEN1/ZBTB49/TNKS/TGFB3/TNFRSF1A/SP1/YWHAH/SERT…
BP	GO:0002521	leukocyte differentiation	111	-0.451512	-1.77643	0.000268418	0.00699361	IL6R/TRAF6/PRDM1/RNF41/FZD5/STAT3/RIPK3/NFIL3/CEBPB/SLC25A5/CCR1/VEGFA/SOCS1/RUNX1/CYP26B1/JUNB/IL6/EGR1
BP	GO:0048585	negative regulation of response to stimulus	298	-0.3503	-1.569	0.000276821	0.00711217	STAT6/LTF/KCTD10/DKK2/MAD2L1BP/SERPING1/TMEM88/LDLRAD4/UNC5B/GLI2/TLR4/NFKBIA/ANXA1/SOX17/CBL/GATA3/GPATCH3/DDIT4/DYRK1A/BAMBI/LYAR/NCOA5/TAOK3/DHX58/ACKR3/SESN2/CALR/VPS18/CFLAR/OTUB2/PTGIS/RNF115/ZNF366/BCL2L1/CAV1/NR1H3/HAMP/THBD/DKK3/MYOC/RGS2/DDX3X/PSEN1/TIMP3/SPRY4/IGF1R/RCAN1/DDIT4L/NLRP3/PTGIR/BMP2/SLC9A3R1/SPRY2/NLRC3/ISG15/PPARD/CLU/TNFAIP1/NR4A2/GPER1/RAB7B/DUSP6/LITAF/SLC25A5/CCL2/TCI…
BP	GO:0030335	positive regulation of cell migration	94	-0.461172	-1.77053	0.00032574	0.00779714	KDR/VSIR/TLR4/RHOD/GATA3/SEMA4D/TGFB1/CLDN4/PLK2/CALR/PTK2B/ITGB1/MYOC/VEGFD/IGF1R/SP1/ADAM9/CTSH/BMP2/RHOB/PTN/SPRY2/SPHK1/CASS4/CMKLR1/GPER1/CCR1/VEGFA/CARMIL1/SOX9/THBS1/CCN1/NR4A3
BP	GO:0071453	cellular response to oxygen levels	23	-0.683826	-1.96738	0.000381264	0.00867231	PTGIS/HP1BP3/TIGAR/SLC8A3/PPARD/GATA6/FOXO1/PLK3/VEGFA/EGR1
BP	GO:0006468	protein phosphorylation	289	-0.351589	-1.56993	0.000409266	0.00912853	KDR/SYK/PIM2/LDLRAD4/TAOK1/TLR4/EREG/IKBKB/FGF21/CBL/AKT3/MAML1/KSR1/SEMA4D/JAK3/DYRK1A/RAP2B/TGFB1/TAOK3/PLK2/BMPR2/SESN2/TAF7/PTK2B/ATG14/ATG13/ADRA2B/CAV1/RGS2/DDX3X/PCK1/VEGFD/PSEN1/NUAK1/TNKS/TGFB3/GRK5/IGF1R/C3/EPHA4/ADAM9/CDK12/BMP2/PEAK1/SLC9A3R1/SLC8A3/SPRY2/SPHK1/HBEGF/IL6R/TRAF6/SMAD1/HSPB1/CASS4/NOX4/FZD5/RIPK3/NTF3/GPER1/DUSP6/INHBA/TCIM/ITGA5/FOXO1/SPRY1/VEGFA/PRNP/LRP8/SOCS1/GADD45…
BP	GO:0040012	regulation of locomotion	169	-0.387272	-1.62223	0.000515541	0.0111607	DUSP3/MTOR/ADAM10/TMSB4X/NTN1/KIT/TPBG/CCL5/CLDN5/ARF6/MAP3K3/RGCC/KDR/VSIR/TLR4/ANXA1/FGF21/RHOD/GATA3/SEMA4D/RAP2B/TBCCD1/TGFB1/CLDN4/PLK2/CALR/PTK2B/ITGB1/CHST2/MYOC/VEGFD/PHACTR1/IGF1R/SP1/ADAM9/ITGB3/CTSH/BMP2/SLC9A3R1/RHOB/PTN/SPRY2/SPHK1/GNA13/CASS4/CMKLR1/RNF41/PHLDA2/RIPK3/GPER1/ADAM15/GLUL/CCR1/CCL2/ARRDC3/VEGFA/STC1/CARMIL1/GJA1/APOD/SOX9/THBS1/CCN1/NR4A3
BP	GO:2000377	regulation of reactive oxygen species metabolic process	24	-0.675283	-1.95477	0.000551646	0.0115547	ARG2/PID1/PIKFYVE/RAB27A/MT3/SYK/TLR4/OLR1/TGFB1/SLC5A3/TIGAR/RNF41/RIPK3/SLC25A33/THBS1
BP	GO:0010557	positive regulation of macromolecule biosynthetic process	322	-0.339291	-1.5304	0.000570187	0.011658	CHD8/KDM8/SHC1/RFC4/PTGES3/NUFIP1/GTF2F1/AKAP8L/GABPB2/NR3C1/MT3/POU2F2/CREB3L1/HNRNPA1/NFYA/RGCC/KAT2A/IER5/MSL2/ARMCX3/KDR/ZNF263/FHL5/TLR4/NFKBIA/MED19/IKBKB/SOX17/PABPC1/ZPR1/GATA3/SOX11/ACTL6A/MYOCD/MAML1/SERP1/TNIP2/DYRK1A/BAMBI/HMBOX1/LYAR/TGFB1/TOPORS/SESN2/TAF7/EPAS1/RBM14/FGFR2/NR1H3/HAMP/CRTC2/KAT6B/SUPT16H/DDX3X/SAMHD1/PSEN1/ZBTB49/TNKS/TGFB3/TNFRSF1A/YWHAH/SERTAD1/CDK12/BMP2/NR2C2/EN…
CC	GO:0090575	RNA polymerase II transcription regulator complex	70	-0.488859	-1.78871	0.000588442	0.0119483	NFYA/STAT6/KAT2A/TAF5L/MAX/MED9/TAF7/E2F5/TAF4B/GEMIN5/SMAD1/SMAD9/NFIL3/CEBPB/DDIT3/TLE4/CREM/FOSL1/JUNB/MAFF
BP	GO:0033993	response to lipid	131	-0.417612	-1.69976	0.000611291	0.0122201	TLR4/NFKBIA/ANXA1/DDIT4/TNIP2/TGFB1/CALR/VPS18/TAF7/PTK2B/ZNF366/CD274/WDR83/CXCL9/BCL10/TGFB3/SSTR1/YWHAH/ADAM9/PTGIR/CTSH/TICAM1/PPARD/GATA6/NOS3/TRAF6/FIBIN/VDR/GPER1/ADAM15/LITAF/SPP1/PLSCR4/NOCT/CEBPB/CCL2/FOXO1/SLC11A1/SOX9/ABHD2/CYP26B1
BP	GO:0031328	positive regulation of cellular biosynthetic process	333	-0.331959	-1.5029	0.000645342	0.0126668	CHD8/KDM8/SHC1/RFC4/PTGES3/NUFIP1/GTF2F1/AKAP8L/GABPB2/NR3C1/MT3/POU2F2/CREB3L1/HNRNPA1/NFYA/RGCC/KAT2A/IER5/MSL2/ARMCX3/ZNF263/FHL5/TLR4/NFKBIA/MED19/IKBKB/SOX17/PABPC1/ZPR1/GATA3/SOX11/ACTL6A/MYOCD/MAML1/SERP1/TNIP2/DYRK1A/BAMBI/HMBOX1/LYAR/TGFB1/TOPORS/SESN2/TAF7/EPAS1/RBM14/FGFR2/NR1H3/HAMP/CRTC2/KAT6B/SUPT16H/DDX3X/SAMHD1/PSEN1/ZBTB49/TNKS/TGFB3/TNFRSF1A/SP1/YWHAH/SERTAD1/CDK12/BMP2/NR2C2/EN…
BP	GO:0001503	ossification	80	-0.472542	-1.76509	0.000652251	0.0127176	GLI2/TENT5A/SOX11/SEMA4D/BAMBI/TGFB1/PTK2B/FGFR2/MYOC/TGFB3/BMP2/PTN/ISG15/TXLNG/NAB2/TRAF6/SMAD1/GPM6B/DHH/SPP1/NOCT/CEBPB/CCR1/GJA1/SOX9/RUNX1/EGR2/CCN1/JUNB
BP	GO:0003006	developmental process involved in reproduction	147	-0.394681	-1.62695	0.000813646	0.0151617	AMH/KDR/GLI2/PDE3A/SOX17/GATA3/TTC26/VASH2/DND1/AKAP1/TGFB1/FGFR2/RGS2/IFT20/UBB/AFF4/PTN/HSF2/TBX3/PPARD/GATA6/PRDM1/NR6A1/PHLDA2/FZD5/DHH/INHBA/CEBPB/TIPARP/GJA1/SOX9/ADM/ABHD2/CYP26B1/FOSL1/CCN1/JUNB
BP	GO:0001654	eye development	44	-0.552507	-1.84044	0.000860912	0.0156463	SPRY2/PRDM1/FZD5/STAT3/INHBA/SPRY1/FJX1/ANGPTL7/GJA1/GNAT1/SOX9/SLC1A1
BP	GO:0051172	negative regulation of nitrogen compound metabolic process	394	-0.320696	-1.47881	0.000937286	0.0168266	GLI2/AEBP1/TENT5A/IKBKB/DCUN1D3/PABPC1/BCDIN3D/CBL/PFDN2/GATA3/LDB1/ATN1/SOX11/DDIT4/DND1/SEMA4D/SCAF4/N4BP1/DYRK1A/ENC1/HMBOX1/LYAR/TGFB1/CNOT8/SHQ1/SESN2/CALR/TAF7/AGO4/ATG14/HEXIM1/OTUB2/PTGIS/FGFR2/ZNF366/ATCAY/FURIN/CAV1/NR1H3/HAMP/KAT6B/RGS2/DDX3X/PSEN1/TIMP3/PTBP1/TNKS/TIGAR/BMP2/SLC8A3/CRYAB/SPRY2/TBX3/ZC3H10/SPHK1/ISG15/PPARD/GATA6/NAB2/TRAF6/CLU/NR4A2/VDR/KLF11/NR0B2/KLF2/DUSP6/NOCT/CEB…
BP	GO:0006955	immune response	315	-0.330796	-1.48519	0.000970641	0.0172155	STAT6/LTF/CTSV/TLR2/RGCC/SERPING1/RNF19B/TGFBR3/TLR8/CDC42EP4/SYK/IFIT1/VSIR/TLR4/NFKBIA/ANXA1/GATA3/ACKR4/GPATCH3/G3BP1/N4BP1/TNIP2/LYAR/TGFB1/TRIM14/DHX58/ACKR3/BTNL9/CCL19/PTK2B/HEXIM1/RBM14/C2/MYD88/CD274/OAS2/DDX3X/PCK1/SAMHD1/PSEN1/CXCL9/BCL10/TGFB3/ZDHHC5/IGF1R/C3/CTSH/TIFA/CD14/MX1/OAS1/TICAM1/ISG15/GATA6/IL6R/TRAF6/TNFAIP1/SLC15A4/CCL4/C4A/CMKLR1/CCL26/FZD5/DDX21/STAT3/RIPK3/NFIL3/ADAM15…
BP	GO:1901698	response to nitrogen compound	174	-0.381704	-1.60106	0.00101032	0.017706	NCOA5/GNA11/SESN2/CALR/CHRM2/ITGB1/PCK1/PSEN1/PANX1/IGF1R/P2RY11/SLC9A3R1/DRD2/TICAM1/HSP90B1/NR4A2/DDX21/STAT3/GPER1/DNAJB9/CEBPB/INHBB/FOXO1/PRNP/SLC25A33/YOD1/GLRB/GJA1/SOCS1/SOX9/SLC1A1/NR4A3/EGR1
BP	GO:0010562	positive regulation of phosphorus metabolic process	145	-0.387887	-1.59898	0.00104183	0.0177304	RAP2B/TGFB1/TAOK3/PTK2B/ATG14/ADRA2B/DDX3X/VEGFD/PSEN1/TGFB3/C3/ADAM9/TIGAR/BMP2/SPRY2/SPHK1/HBEGF/IL6R/NOS3/TRAF6/CASS4/NOX4/FZD5/RIPK3/NTF3/GPER1/INHBA/TCIM/ITGA5/VEGFA/PRNP/LRP8/SOCS1/SOX9/SLC1A1/THBS1/CCN1/PPARGC1A
BP	GO:0045937	positive regulation of phosphate metabolic process	145	-0.387887	-1.59898	0.00104183	0.0177304	RAP2B/TGFB1/TAOK3/PTK2B/ATG14/ADRA2B/DDX3X/VEGFD/PSEN1/TGFB3/C3/ADAM9/TIGAR/BMP2/SPRY2/SPHK1/HBEGF/IL6R/NOS3/TRAF6/CASS4/NOX4/FZD5/RIPK3/NTF3/GPER1/INHBA/TCIM/ITGA5/VEGFA/PRNP/LRP8/SOCS1/SOX9/SLC1A1/THBS1/CCN1/PPARGC1A
BP	GO:0045321	leukocyte activation	169	-0.377255	-1.58027	0.00103617	0.0177304	SMAD7/CEBPG/FOXJ1/SLA-DQB1/ARG2/BATF2/PLSCR1/RSAD2/CD86/TNFSF13B/DUSP3/MTOR/RAB27A/ADAM10/LAT2/NTN1/KIT/STAT6/CTSV/KAT2A/SYK/VSIR/SART1/TLR4/IGFBP2/ANXA1/CTPS1/MSN/GATA3/SOX11/JAK3/TGFB1/PTK2B/CD274/CAV1/HAMP/PCK1/PSEN1/BCL10/ADAM9/NLRC3/SPHK1/TICAM1/IL6R/TRAF6/SLC7A1/PRDM1/SLC15A4/RNF41/FZD5/STAT3/RIPK3/GPER1/NFIL3/CEBPB/SLC25A5/GJA1/SOCS1/CYP26B1/THBS1/IL6/EGR1
CC	GO:0005667	transcription regulator complex	121	-0.42042	-1.68088	0.00105785	0.0177664	MTA2/SOX17/TAF5L/MAX/MED9/CORO2A/TAF7/EPAS1/RBM14/E2F5/SP1/TAF4B/GEMIN5/GATA6/SMAD1/SMAD9/NFIL3/CEBPB/NFATC1/DDIT3/TLE4/CREM/SOX9/FOS/FOSL1/JUNB/MAFF/NR4A3
BP	GO:0061912	selective autophagy	22	-0.666498	-1.89045	0.00112281	0.0181637	SESN2/ATG14/ATG13/TIGAR/RNF41/SLC25A5/ADRB2/RETREG1
BP	GO:0006986	response to unfolded protein	29	-0.599534	-1.84034	0.00110272	0.0181637	DERL3/SELENOS/CREB3L1/ATF6B/HSPA9/SERP1/CREB3L2/FICD/HSPB8/DDIT3/YOD1/CREBRF/HSPA6
MF	GO:0008509	anion transmembrane transporter activity	65	-0.483636	-1.75359	0.00116106	0.0186798	SLC2A8/SLC4A7/SLC16A7/SLC25A22/SLC6A8/LRRC8D/CLCN5/SLC25A15/LRRC8A/SLC25A2/SLC39A8/BEST3/CLIC2/CLCN6/SLC7A1/SLC15A4/SLCO2A1/SLC6A6/SLC25A5/SLC6A2/GLRB/GJA1/SLC1A1
BP	GO:0051241	negative regulation of multicellular organismal process	166	-0.385315	-1.60715	0.00119033	0.0188552	VSIR/GLI2/TLR4/ANXA1/SOX17/HSPA9/SOX11/GPATCH3/N4BP1/TGFB1/DHX58/PLK2/CALR/PTK2B/FURIN/HAMP/THBD/RGS2/PSEN1/IP6K1/TGFB3/YWHAH/GPR4/BMP2/PTN/SPRY2/NLRC3/ANXA5/GATA6/CMKLR1/KLF2/INHBA/THBS2/CCR1/ARRDC3/DDIT3/INHBB/SPRY1/STC1/ANGPTL7/GJA1/SOCS1/APOD/SOX9/ADM/THBS1/SERPINE1
BP	GO:0061053	somite development	23	0.627816	1.82677	0.00125854	0.0194	RIPPLY1/SIX4/BMPR1A/SIX1/WNT5A/SFRP2/TBX18/SFRP1
BP	GO:0071216	cellular response to biotic stimulus	49	-0.541425	-1.84181	0.00130843	0.020064	LTF/TLR2/PPP1R15B/TXNIP/SYK/TLR4/NFKBIA/TNIP2/TGFB1/CD274/CXCL9/BCL10/ADAM9/TIGAR/TICAM1/TRAF6/FZD5/LITAF/PLSCR4/CCL2/DDIT3
BP	GO:0045907	positive regulation of vasoconstriction	12	0.751624	1.84307	0.00133436	0.0203556	OXTR/COX2/COX1/SMTNL2/ADRA1A/HRH2
BP	GO:0071705	nitrogen compound transport	423	-0.306111	-1.42452	0.0014183	0.021305	RAB5C/RAB1A/TMED9/RAB32/PIKFYVE/TOMM40/SELENOS/RAB27A/CD63/CALCRL/SDAD1/AKAP8L/SCARB2/HHEX/SCAMP5/ARF6/ARF4/SLC3A2/FOLR1/SCAMP2/AP3M1/COPA/TLR2/NAGPA/SLC22A3/SEC61A1/NXT1/EIF4A3/NUP188/TXNIP/STX7/SYK/NAPB/SEC24C/TLR4/NFKBIA/ZPR1/MON1B/HSPA9/SYT11/M6PR/AP4B1/ARL8B/RAE1/SERP1/NUP93/SLC25A22/TGFB1/KPNA2/CHCHD4/CALR/VPS18/NOL6/RAB3D/MTX1/LRRC8D/VPS37B/PSEN1/IFT20/ARRDC2/SLC25A15/TGFB3/ARFGEF2/SSTR1/Y…
CC	GO:0005576	extracellular region	404	-0.30907	-1.42925	0.00143889	0.0215046	GDF11/RAP2B/IL16/OLFM2/TGFB1/NPC2/PLAU/CCL19/CALR/SCARA3/MANF/PTGIS/C2/HAMP/DKK3/MYOC/VEGFD/CHGB/ITIH4/CXCL9/TIMP3/TGFB3/ACP5/CTSB/TNC/C3/THSD4/ADAM9/CTSH/BMP2/TBC1D15/SLC9A3R1/WNT9A/CRYAB/PTN/ANXA5/CD14/PI15/OAS1/HBEGF/ACE2/ISG15/ALB/IL6R/NTN4/CLU/EAF1/CCL4/C4A/FIBIN/CCL26/NTF3/NAMPT/ADAM15/NPC1/DHH/SPP1/INHBA/THBS2/CCN2/CCL2/INHBB/VEGFA/STC1/LRP8/FJX1/CP/ANGPTL7/F3/ADAMTS9/ANGPTL4/C7/LDLR/APOD/…
BP	GO:0061061	muscle structure development	136	-0.392428	-1.60651	0.00151683	0.0219993	SOX11/MYOCD/MAML1/TMEM204/MYPN/SERP1/CD53/TGFB1/ITGB1/FGFR2/CXCL9/IFT20/PTBP1/RCAN1/BMP2/PLEKHO1/TLL2/TBX3/PPARD/GATA6/SMAD1/NOX4/BTG1/GPER1/MYF6/DDIT3/GJA1/NMRK2/FLNC/SOX9/KLHL40/ADM/EGR2/CYP26B1/MAFF/EGR1
BP	GO:0001775	cell activation	193	-0.36777	-1.56156	0.0014946	0.0219993	SLA-DQB1/ARG2/BATF2/PLSCR1/RSAD2/CD86/PLAT/TNFSF13B/DUSP3/MTOR/RAB27A/ADAM10/LAT2/NTN1/KIT/STAT6/CTSV/TLR2/RGCC/KAT2A/PEAR1/SYK/VSIR/SART1/TLR4/IGFBP2/ANXA1/CTPS1/MSN/GATA3/SOX11/JAK3/RAP2B/TGFB1/PTK2B/ADRA2B/CD274/CAV1/HAMP/PCK1/PSEN1/BCL10/ADAM9/ITGB3/NLRC3/SPHK1/TICAM1/IL6R/TRAF6/SLC7A1/PRDM1/GNA13/SLC15A4/RNF41/FZD5/STAT3/RIPK3/GPER1/NFIL3/CEBPB/SLC25A5/TCIM/GJA1/SOCS1/CYP26B1/THBS1/IL6/EGR1
BP	GO:0050770	regulation of axonogenesis	23	0.618297	1.79907	0.00164436	0.0235017	CHODL/SEMA3E/EPHA7/SEMA6D/PLXNB3/WNT5A/RND2/RTN4/THY1
CC	GO:1990351	transporter complex	73	0.449867	1.67807	0.00182761	0.0255018	KCNS3/DLG3/CACNB4/ND1/ND2/ND6/ND5/ND3/CATSPER2/COX1/KCNJ2/ND4/CYTB/TRPC3/ND4L/NDUFA5/CACNG1/NDUFS5/CACNG6/TTYH2/NDUFB6/UQCRQ/NDUFS6/NDUFB2/TTYH1/CACNA2D1/NDUFA13/NDUFB3/NDUFB8/UQCR10
CC	GO:0048471	perinuclear region of cytoplasm	103	-0.420753	-1.63958	0.00205326	0.0280794	TAOK1/TLR4/DCUN1D3/PSEN2/CALR/PTK2B/SLC5A3/CAV1/PSEN1/BCL10/ARFGEF2/SLC9A3R1/SLC8A3/NLRC3/MX1/HSP90B1/KIRREL1/TRAF6/CLU/SEC23B/RNF41/NOX4/FZD5/GPER1/NPC1/NOCT/INHBA/INHBB/APOD/ANKRD1
CC	GO:1902495	transmembrane transporter complex	71	0.451144	1.68803	0.00209751	0.0284586	KCNS3/DLG3/CACNB4/ND1/ND2/ND6/ND5/ND3/CATSPER2/COX1/KCNJ2/ND4/CYTB/TRPC3/ND4L/NDUFA5/CACNG1/NDUFS5/CACNG6/TTYH2/NDUFB6/UQCRQ/NDUFS6/NDUFB2/TTYH1/CACNA2D1/NDUFA13/NDUFB3/NDUFB8/UQCR10
BP	GO:0032989	cellular component morphogenesis	131	0.372101	1.56371	0.00225837	0.0300865	LMX1A/LGI1/CHODL/SRCIN1/EPHA3/SEMA3E/EPHA7/SEMA6D/PTPRZ1/SIX4/NFIB/MYOZ2/TNNT1/PLXNB3/NTF4/NYAP1/ZNF365/ACTC1/WNT5A/CXCL12/CDH11/RND2/RTN4/ENPP2/THY1/CAV3/PLPPR4/MEF2A/CNTN1/LZTS1/LMOD2/CFL2/EFNA4/CHL1/ETV1/GAS7/SYT3/GBX1/PROX1/CASQ1/NCMAP/BTBD3/DVL1/SHOX2/SMO
CC	GO:1990204	oxidoreductase complex	44	0.521258	1.77167	0.00228476	0.030301	ND1/ND2/ND6/ND5/ND3/COX1/ND4/CYTB/SDHC/ND4L/NDUFA5/NDUFS5/DLD/NDUFB6/UQCRQ/NDUFS6/NDUFB2/GPD1/MRPS36/NDUFA13/NDUFB3/NDUFB8/UQCR10/NDUFV2/CYBA/PDHB/NDUFA11/DLAT
BP	GO:0007623	circadian rhythm	38	-0.559619	-1.7978	0.00236482	0.0308008	DYRK1A/HTR7/GNA11/CIART/NR0B2/NFIL3/NAMPT/BHLHE40/NOCT/SIAH2/PPARGC1A/EGR1
BP	GO:0071214	cellular response to abiotic stimulus	52	-0.512368	-1.77271	0.00237475	0.0308008	TLR4/GATA3/N4BP1/TGFB1/LRRC8D/DDX3X/BCL10/RHOB/EFHD1/FBXO4/GJA1/TIMP1/GNAT1/SOX9/EGR1
BP	GO:0104004	cellular response to environmental stimulus	52	-0.512368	-1.77271	0.00237475	0.0308008	TLR4/GATA3/N4BP1/TGFB1/LRRC8D/DDX3X/BCL10/RHOB/EFHD1/FBXO4/GJA1/TIMP1/GNAT1/SOX9/EGR1
BP	GO:0032922	circadian regulation of gene expression	17	-0.688553	-1.85229	0.00254836	0.0326214	CIART/NAMPT/BHLHE40/NOCT/PPARGC1A/EGR1
BP	GO:1901701	cellular response to oxygen-containing compound	204	-0.355687	-1.519	0.00275714	0.0346906	TGFB1/NCOA5/GNA11/SESN2/PTK2B/CHRM2/CD274/PCK1/PSEN1/CXCL9/BCL10/IGF1R/SSTR1/ADAM9/P2RY11/SLC9A3R1/RHOB/DRD2/SPHK1/TICAM1/TRAF6/NR4A2/NOX4/VDR/STAT3/RIPK3/GPER1/ADAM15/LITAF/SPP1/PLSCR4/CEBPB/CCL2/INHBB/FOXO1/PRNP/SLC25A33/GJA1/SOCS1/SOX9/CYP26B1/SLC1A1/NR4A3
BP	GO:0051674	localization of cell	299	-0.324706	-1.44958	0.00280123	0.0349466	ANGPT2/RAB1A/PLAT/PIKFYVE/SBDS/DUSP3/MTOR/ADAM10/TMSB4X/CD63/NTN1/KIT/TPBG/CAP1/GRB10/CCL5/CLDN5/VAX1/ARF6/RSPH9/AGTR1/MAP3K3/RGCC/TGFBR3/GPC4/KDR/SYK/VSIR/TLR4/CLEC14A/LIMA1/ANXA1/FGF21/SOX17/RHOD/MSN/GATA3/ACKR4/SEMA4D/BAMBI/RAP2B/TBCCD1/TGFB1/RADIL/CLDN4/ACKR3/PLK2/CALR/PTK2B/CFL1/ITGB1/CHST2/ZFAND5/MYOC/VEGFD/PSEN1/CXCL9/PHACTR1/IGF1R/SP1/ADAM9/SELL/ITGB3/CTSH/BMP2/SLC9A3R1/PLEKHO1/RHOB/PTN/S…
BP	GO:0010876	lipid localization	92	-0.435768	-1.66749	0.00312871	0.0379078	SQLE/FURIN/ACSL5/C3/PLIN2/PPARD/SLCO2A1/FITM2/ABHD5/NPC1/UGCG/SPP1/PLSCR4/INHBA/HILPDA/LDLR/APOD/THBS1/LIPG/IL6
CC	GO:0009986	cell surface	136	-0.382041	-1.56398	0.00318338	0.0383957	TGFBR3/GPC4/KDR/TLR4/CLEC14A/ANXA1/PSEN2/ACKR4/TGFB1/ACKR3/BTNL9/CALR/ADRA2B/ITGB1/CD274/FURIN/PSEN1/CXCL9/LRRC8A/ITGB3/BMP2/ANXA5/FGL2/CLEC2B/IL6R/FZD5/ADAM15/CCR1/ITGA5/HHIP/VEGFA/PRNP/LRP8/F3/LDLR/ACKR2/CD163/SLC1A1/THBS1/LIPG
CC	GO:0005768	endosome	195	-0.352872	-1.50053	0.00322716	0.0386237	SCAMP5/ARF6/SCAMP2/MME/LTF/PLEKHM1/KDR/WDR91/RAB9A/LDLRAD4/DBNL/ANXA1/PPP1R21/MON1B/RUBCN/M6PR/ARL8B/RAP2B/ZFYVE27/ACKR3/VPS18/RAB35/ITGB1/CAV1/CLCN5/VPS37B/PSEN1/SH3GL1/ARFGEF2/EPHA4/RHOB/SPPL2B/SPHK1/WASF2/TNFAIP1/SLC15A4/RAB27B/FZD5/GPER1/NPC1/RAB7B/ACKR1/LITAF/ARRDC3/RAB3B/DDIT3/LDLR/ADRB2/SLC1A1/LIPG
BP	GO:0031333	negative regulation of protein-containing complex assembly	29	-0.569111	-1.74695	0.00324205	0.0386449	TWF2/LDLRAD4/DYRK1A/DDX3X/EPS8/MAPRE1/NLRC3/CLU/CARMIL1/AVIL/SOX9
BP	GO:0009725	response to hormone	129	-0.387785	-1.57698	0.00326268	0.038734	IGFBP2/ANXA1/WBP2/SLC2A8/DDIT4/TGFB1/NCOA5/SESN2/CALR/VPS18/TAF7/ZNF366/PCK1/TIMP3/TGFB3/YWHAH/CTSH/PPARD/GATA6/NOS3/NR4A2/FIBIN/STAT3/GPER1/UGCG/INHBB/FOXO1/SLC25A33/SOCS1/TIMP1/ABHD2/NR4A3/EGR1/TRH
MF	GO:0008270	zinc ion binding	223	-0.345431	-1.49416	0.00355089	0.0408382	MMP19/SEC24C/MTA2/AEBP1/PML/ZPR1/MID1/CHORDC1/GATA3/TUT7/TRIM14/DHX58/SIRT3/PRICKLE3/NR1H3/ZFAND5/SAMHD1/TNKS/SQSTM1/SIAH1/RABIF/NR5A2/NR2C2/TLL2/PPARD/ALB/GATA6/TRAF6/RORA/SEC23B/NR4A2/NR6A1/VDR/NR2F1/DHH/LITAF/SIAH2/PPARA/HHIP/TRIM54/VAT1L/PEG10/ANPEP/ADAMTS9/ZFAND2A/ADAMTS1/TRIM63/SMPDL3A/MMP25/NR4A3/EGR1
BP	GO:0015931	nucleobase-containing compound transport	38	-0.547747	-1.75966	0.00372693	0.042696	DDX19B/NUP85/NCBP3/AKAP8L/HHEX/NXT1/EIF4A3/RAE1/NUP93/NOL6/LRRC8A/IGF2BP2/SLC25A5/SLC25A33/SLC28A1
BP	GO:0006664	glycolipid metabolic process	29	0.551277	1.69709	0.0038223	0.0434504	ST8SIA2/GAL3ST3/B3GALT1/FUT2/NEU3/B3GALT2/PIGH/PIGK/MPPE1/PIGF
BP	GO:1903509	liposaccharide metabolic process	29	0.551277	1.69709	0.0038223	0.0434504	ST8SIA2/GAL3ST3/B3GALT1/FUT2/NEU3/B3GALT2/PIGH/PIGK/MPPE1/PIGF
BP	GO:0050878	regulation of body fluid levels	57	-0.486336	-1.71986	0.00395282	0.0445898	SERPING1/PEAR1/SYK/TLR4/RAP2B/CLDN4/ADRA2B/NME1/THBD/ITGB3/F2RL2/F2R/GNA13/UGCG/HABP2/F13A1/F3/GJA1/ADM/CYP26B1/THBS1
BP	GO:0060441	epithelial tube branching involved in lung morphogenesis	13	-0.720781	-1.79315	0.0042421	0.0471307	FGFR2/CTSH/SPRY2/HHIP/SPRY1/SOX9
BP	GO:0015850	organic hydroxy compound transport	42	-0.518833	-1.71084	0.00423367	0.0471307	SLC22A3/SYK/LIMA1/SYT11/NPC2/SLC5A3/FURIN/DRD2/NPC1/GPM6B/SPP1/SLC6A2/LDLR/LIPG/IL6
BP	GO:0031324	negative regulation of cellular metabolic process	421	-0.292231	-1.35767	0.00431758	0.0474324	GLI2/AEBP1/TENT5A/IKBKB/DCUN1D3/PABPC1/BCDIN3D/CBL/GATA3/RUBCN/LDB1/ATN1/SOX11/DDIT4/DND1/SEMA4D/SCAF4/N4BP1/DYRK1A/ENC1/HMBOX1/LYAR/TGFB1/CNOT8/SHQ1/PLK2/SESN2/CALR/TAF7/AGO4/ATG14/HEXIM1/OTUB2/PTGIS/FGFR2/ZNF366/ATCAY/FURIN/CAV1/NR1H3/HAMP/KAT6B/RGS2/DDX3X/PSEN1/TIMP3/PTBP1/TNKS/TIGAR/BMP2/SLC8A3/CRYAB/SPRY2/TBX3/ZC3H10/SPHK1/ISG15/PPARD/GATA6/NAB2/TRAF6/NR4A2/RNF41/VDR/KLF11/NR0B2/KLF2/DUSP6/N…
BP	GO:0043535	regulation of blood vessel endothelial cell migration	19	-0.644393	-1.77919	0.00479153	0.0512992	DLL4/PDCD10/ABL1/NRP1/EPHA2/ANGPT2/MAP3K3/RGCC/KDR/TGFB1/PLK2/SP1/VEGFA/THBS1
BP	GO:0001649	osteoblast differentiation	40	-0.535239	-1.74462	0.00494548	0.052376	GLI2/TENT5A/SOX11/SEMA4D/BAMBI/MYOC/BMP2/SMAD1/DHH/SPP1/NOCT/CEBPB/GJA1/SOX9/CCN1/JUNB
BP	GO:0071417	cellular response to organonitrogen compound	96	-0.416422	-1.59652	0.00497863	0.0525381	PCK1/PSEN1/IGF1R/P2RY11/SLC9A3R1/DRD2/NR4A2/STAT3/GPER1/CEBPB/INHBB/FOXO1/PRNP/SLC25A33/GJA1/SOCS1/SOX9/SLC1A1/NR4A3
BP	GO:0097190	apoptotic signaling pathway	108	-0.394395	-1.55152	0.00520476	0.0542824	TGFB1/ACKR3/TOPORS/CFLAR/PTGIS/BCL2L1/PLAGL2/DDX3X/PSEN1/TIMP3/BCL10/UBB/SIAH1/CTSH/SLC9A3R1/BCL2A1/AEN/TICAM1/PPARD/CLU/NR4A2/RNF41/RIPK3/INHBA/CEBPB/SLC25A5/SIAH2/DDIT3/THBS1
BP	GO:0009887	animal organ morphogenesis	176	-0.346988	-1.45439	0.00521767	0.0542824	CTSH/BMP2/SLC9A3R1/PTN/SPRY2/TBX3/GATA6/NAB2/TRAF6/NTN4/PRDM1/FZD3/PHLDA2/FZD5/STAT3/ADAM15/INHBA/CEBPB/HHIP/SPRY1/STC1/FJX1/TIPARP/GJA1/GNAT1/SOX9/CYP26B1/SLC1A1/CSRNP1/CCN1/IL6
BP	GO:0019216	regulation of lipid metabolic process	65	-0.456396	-1.65482	0.00524608	0.0543857	TGFB1/PTK2B/ATG14/PCK1/C3/BMP2/SPHK1/PPARD/FITM2/ABHD5/GPER1/DHH/APOD/SOX9/CCN1/EGR1
BP	GO:0048609	multicellular organismal reproductive process	122	-0.374945	-1.50188	0.00537496	0.0553322	TTC26/DND1/AKAP1/ETV6/TGFB1/RGS2/DDX3X/IFT20/UBB/AFF4/PTN/HSF2/PRDM1/SMAD1/NR6A1/DHH/INHBA/INHBB/GJA1/SOX9/ABHD2/CYP26B1/FOSL1/JUNB/EGR1
BP	GO:2001252	positive regulation of chromosome organization	23	-0.602409	-1.73314	0.00555896	0.056829	MORC2/NABP2/PPP1R10/TERF2/FEN1/CCT3/MPHOSPH8/INO80/SETDB1/HNRNPA1/MAD2L1BP/ACTL6A/HMBOX1/RESF1/TNKS/FBXO4
BP	GO:0043271	negative regulation of ion transport	21	-0.628117	-1.78958	0.00564381	0.0574968	GEM/PTK2B/HAMP/SLC9A3R1/DRD2/BEST3/CLIC2/SLC43A2/GPM6B/STC1/KCNE4
BP	GO:0006979	response to oxidative stress	67	-0.445589	-1.63747	0.0057527	0.0582033	PSEN1/RCAN1/ADAM9/RHOB/PXDN/SPHK1/NR4A2/HMOX2/RIPK3/FOXO1/PLK3/APOD/SLC1A1/PTGS2/PPARGC1A
MF	GO:0140297	DNA-binding transcription factor binding	100	-0.409695	-1.58421	0.00620841	0.0619623	LYAR/CALR/TAF7/NCOA3/ZNF366/NR1H3/CRTC2/KAT6B/ZBTB49/BCL10/SP1/YWHAH/TBX3/PPARD/TXLNG/GATA6/NR4A2/DDIT3/EGR2/ANKRD1/PPARGC1A/NR4A3
BP	GO:0031663	lipopolysaccharide-mediated signaling pathway	13	-0.710852	-1.76844	0.00623401	0.0620075	LTF/NFKBIA/TGFB1/BCL10/TICAM1/TRAF6/CCL2
BP	GO:0051293	establishment of spindle localization	10	-0.754961	-1.73772	0.00627392	0.0621945	CFL1/SPRY2/SPRY1/NDEL1/GJA1
MF	GO:0005253	anion channel activity	16	-0.673319	-1.7685	0.00644872	0.063288	LRRC8D/CLCN5/LRRC8A/BEST3/CLIC2/CLCN6/GLRB/SLC1A1
BP	GO:0098657	import into cell	38	-0.532306	-1.71005	0.00650206	0.0635995	ACSL5/PSEN1/KCNJ14/LRRC8A/SLC8A3/SLC39A8/SLC7A1/SLC43A2/SLC15A4/GPM6B/SLC6A2/SLC1A1/THBS1
BP	GO:0061614	pri-miRNA transcription by RNA polymerase II	15	-0.696753	-1.77655	0.00660808	0.0639987	BMP2/PPARD/SMAD1/SOX9/FOSL1/EGR1
MF	GO:0015108	chloride transmembrane transporter activity	16	-0.672475	-1.76628	0.00659283	0.0639987	CLCN5/BEST3/CLIC2/CLCN6/SLC6A2/GLRB/SLC1A1
BP	GO:0051653	spindle localization	11	-0.737892	-1.73221	0.00664635	0.0641582	CFL1/SPRY2/SPRY1/NDEL1/GJA1
CC	GO:0070069	cytochrome complex	16	0.652624	1.70842	0.00671641	0.0644122	COX2/COX1/CYTB/COX3/NDUFA4L2/COX7B/UQCRQ/COX7C/UQCR10/COX5A/COX5B/COX7A2L
BP	GO:0010883	regulation of lipid storage	14	-0.679129	-1.71918	0.00690299	0.064534	NFKBIA/C3/PLIN2/PPARD/FITM2/ABHD5/HILPDA
BP	GO:0034248	regulation of cellular amide metabolic process	99	-0.406122	-1.57011	0.00685967	0.064534	PDE12/CNOT11/PPP1R15B/EIF4A3/PABPC1/DND1/SERP1/ENC1/CNOT8/SESN2/CALR/AGO4/RGS2/DDX3X/SP1/TIGAR/GEMIN5/SPHK1/LARP6/NOCT/ZFP36L2/AGO2/THBS1/CCN1
BP	GO:1901699	cellular response to nitrogen compound	111	-0.394715	-1.55297	0.00680164	0.064534	NCOA5/GNA11/SESN2/CHRM2/PCK1/PSEN1/IGF1R/P2RY11/SLC9A3R1/DRD2/NR4A2/STAT3/GPER1/CEBPB/INHBB/FOXO1/PRNP/SLC25A33/GJA1/SOCS1/SOX9/SLC1A1/NR4A3
BP	GO:0040011	locomotion	331	-0.306535	-1.38573	0.00690447	0.064534	GPC4/KDR/SYK/UNC5B/VSIR/GLI2/TLR4/CLEC14A/LIMA1/ANXA1/FGF21/SOX17/RHOD/MSN/GATA3/ACKR4/SEMA4D/BAMBI/RAP2B/IL16/TBCCD1/TGFB1/RADIL/CLDN4/ACKR3/PLK2/CALR/PTK2B/CFL1/ITGB1/CHST2/ZFAND5/MYOC/VEGFD/PSEN1/CXCL9/PHACTR1/IGF1R/RCAN1/SP1/ADAM9/SELL/ITGB3/CTSH/BMP2/SLC9A3R1/PLEKHO1/RHOB/PTN/SPRY2/SPHK1/PPARD/B3GNT2/WASF2/PTAFR/NTN4/FZD3/GNA13/TNFAIP1/CASS4/NR4A2/CCL4/CMKLR1/RNF41/PHLDA2/RIPK3/TMEM201/GPER1…
MF	GO:0044389	ubiquitin-like protein ligase binding	71	-0.442025	-1.62434	0.00678745	0.064534	TXNIP/NFKBIA/MID1/HSPA9/CALR/WBP1L/BCL10/UBB/ISG15/TRAF6/CLU/FZD5/UBC/CEBPB/SLC25A5/EGR2/PPARGC1A/HSPA6
BP	GO:0048640	negative regulation of developmental growth	15	0.669747	1.75712	0.00706302	0.0655994	SEMA3E/EPHA7/SEMA6D/DUSP10/WNT5A/RTN4
BP	GO:0098656	anion transmembrane transport	34	-0.552408	-1.75805	0.00725392	0.0663263	SLC25A22/LRRC8D/PSEN1/SLC25A15/LRRC8A/SLC25A2/SLC39A8/CLIC2/SLC7A1/SLC43A2/SLC15A4/SLC25A5/PRNP/GLRB/SLC1A1
MF	GO:0140375	immune receptor activity	34	-0.5536	-1.76184	0.00725392	0.0663263	IL17RB/ACKR4/ACKR3/IL4R/CTSH/IL1RL1/IL6R/CMKLR1/CCR1/IL7R/IL1RAP/ACKR2
BP	GO:0015918	sterol transport	16	-0.666355	-1.7502	0.00745816	0.0670579	LIMA1/NPC2/FURIN/NPC1/LDLR/LIPG
BP	GO:0030301	cholesterol transport	16	-0.666355	-1.7502	0.00745816	0.0670579	LIMA1/NPC2/FURIN/NPC1/LDLR/LIPG
MF	GO:0017111	nucleoside-triphosphatase activity	222	-0.328335	-1.41912	0.00755057	0.0675698	GBP2/TUBA1B/SPATA5L1/VCP/DDX19B/RAB5A/TOR3A/KATNAL1/DDX28/DDX49/DHX30/GTPBP4/HSPA8/RHOC/CCT3/RAB5C/RAB1A/RAB32/PIKFYVE/RIT1/INO80/RASL11B/RAB27A/TUBB1/SMARCA4/CHD8/RFC4/GNL1/CCT8/RAP1B/ARF6/ARF4/CCT7/EIF4A3/EEF2/EFTUD2/RAB9A/MLH1/PSMC1/RHOD/GEM/DDX18/HSPA9/ARL8B/RAP2B/DHX58/GNA11/DIRAS3/RAB35/DHX16/RAB3D/TUBB2B/HSPA4/DDX3X/DHX8/HSP90AB1/RHOJ/RHOB/DDX39A/RND3/HSPA13/MX1/HSP90B1/GNA13/HSPA5/EIF4A1/…
BP	GO:0009913	epidermal cell differentiation	28	-0.570793	-1.72965	0.00766699	0.067818	MYCL/ADAM9/SLC9A3R1/GATA6/UGCG/CYP26B1/MAFF
BP	GO:0098739	import across plasma membrane	27	-0.57018	-1.69951	0.0076271	0.067818	ACSL5/PSEN1/KCNJ14/LRRC8A/SLC8A3/SLC39A8/SLC7A1/SLC43A2/SLC15A4/SLC1A1/THBS1
BP	GO:0009896	positive regulation of catabolic process	109	-0.387411	-1.52305	0.00772724	0.0681156	RNF19A/KDR/VSIR/SOX17/PABPC1/DND1/CNOT8/PLK2/SESN2/PTK2B/ATG13/HAMP/PSEN1/TICAM1/CLU/ABHD5/RNF41/NOCT/SLC25A5/FOXO1/ZFP36L2/PLK3/TIPARP/AGO2/ADRB2/SOX9/ZFAND2A
BP	GO:0001756	somitogenesis	17	0.641936	1.71802	0.00790412	0.0683022	RIPPLY1/BMPR1A/WNT5A/SFRP2/TBX18/SFRP1
BP	GO:0030239	myofibril assembly	20	0.609878	1.69871	0.00791079	0.0683022	SIX4/MYOZ2/TNNT1/ACTC1/CAV3/MEF2A/LMOD2/CFL2/PROX1/CASQ1
BP	GO:0030278	regulation of ossification	36	-0.530556	-1.68744	0.00816058	0.0691343	TENT5A/SOX11/TGFB1/PTK2B/TGFB3/BMP2/PTN/ISG15/TXLNG/GPM6B/CCR1/GJA1/SOX9/EGR2/CCN1
BP	GO:0006928	movement of cell or subcellular component	373	-0.294487	-1.3523	0.0081215	0.0691343	GPC4/ARMCX3/KDR/SYK/UNC5B/VSIR/GLI2/TLR4/CLEC14A/LIMA1/ANXA1/FGF21/SOX17/RHOD/MSN/GATA3/ACKR4/TTC26/SEMA4D/KIF2C/BAMBI/RAP2B/TBCCD1/TGFB1/RADIL/CLDN4/KIF24/ACKR3/PLK2/CALR/PTK2B/CFL1/GJA5/ITGB1/CHST2/ZFAND5/MYOC/VEGFD/PSEN1/CXCL9/IFT20/PHACTR1/IGF1R/SP1/WIPF2/UBB/ADAM9/SELL/ITGB3/CTSH/BMP2/SLC9A3R1/PLEKHO1/RHOB/PTN/SPRY2/SPHK1/PPARD/B3GNT2/WASF2/NTN4/FZD3/GNA13/HSPB1/TNFAIP1/CASS4/NR4A2/CCL4/CMKL…
MF	GO:0016836	hydro-lyase activity	22	0.584188	1.68014	0.00813235	0.0691343	CYP1A1/FASN/CA13/PCBD1
BP	GO:1901264	carbohydrate derivative transport	11	-0.73228	-1.71904	0.00826217	0.0693061	LRRC8A/SLC25A5/SLC28A1
BP	GO:0055002	striated muscle cell development	21	0.593746	1.6778	0.00826247	0.0693061	SIX4/MYOZ2/TNNT1/ACTC1/CAV3/MEF2A/LMOD2/CFL2/PROX1/CASQ1
MF	GO:0016922	nuclear receptor binding	29	-0.540664	-1.65963	0.00865713	0.0717984	CALR/TAF7/NCOA3/ZNF366/NR1H3/YWHAH/NR4A2/PPARGC1A/NR4A3
BP	GO:0110148	biomineralization	43	-0.499014	-1.64866	0.00900682	0.0730522	TGFB1/PTK2B/FGFR2/TGFB3/BMP2/PTN/ISG15/TXLNG/GPM6B/SPP1/CEBPB/CCR1/GJA1/SOX9/CCN1
BP	GO:0072593	reactive oxygen species metabolic process	45	-0.490394	-1.64158	0.00928627	0.0738939	SYK/TLR4/DDIT4/OLR1/TGFB1/SESN2/SLC5A3/TIGAR/PXDN/RNF41/NOX4/RIPK3/SLC25A33/SLC1A1/THBS1/CCN1
BP	GO:0046907	intracellular transport	362	-0.296343	-1.35898	0.00944719	0.0747702	TERF2/FYN/SEC61B/RAMP3/PDCD10/ZDHHC7/SEC61A2/CLTC/VCP/DDX19B/STXBP1/RAB5A/IPO4/SLU7/VPS53/EHD2/PTTG1IP/TGFBRAP1/AP1S2/FAF2/NCBP3/RANBP1/TNPO2/AGK/AP2M1/DERL3/RAB5C/RAB1A/TMED9/RAB32/PIKFYVE/TOMM40/SELENOS/RAB27A/CD63/SDAD1/AKAP8L/SLC35F6/SCARB2/HHEX/ARF6/ARF4/AP3M1/HNRNPA1/TBC1D20/COPA/SEC61A1/NXT1/PLEKHM1/TXNIP/STX7/ARMCX3/WDR91/RAB9A/NAPB/SEC24C/NFKBIA/ZPR1/MSN/MON1B/HSPA9/M6PR/AP4B1/TTC26/RAE1…
BP	GO:0043534	blood vessel endothelial cell migration	23	-0.587774	-1.69103	0.00954503	0.0749402	DLL4/PDCD10/ABL1/NRP1/EPHA2/ANGPT2/MAP3K3/RGCC/KDR/CLEC14A/TGFB1/PLK2/SP1/VEGFA/THBS1
MF	GO:0051082	unfolded protein binding	34	-0.54456	-1.73307	0.0095976	0.0751526	DNAJA2/CCT3/DNAJB5/PTGES3/CCT8/CCT7/PFDN2/HSPA9/SHQ1/CALR/HSP90AB1/DNAJB4/HSP90B1/CLU/DNAJB1/DNAJA4/HSPA6
BP	GO:0110149	regulation of biomineralization	30	-0.568601	-1.76191	0.0109203	0.08244	TGFB1/PTK2B/TGFB3/BMP2/PTN/ISG15/TXLNG/GPM6B/CEBPB/CCR1/GJA1/SOX9/CCN1

[truncated: 5 more sheets: Supplementary Table S11, Supplementary Table S12, Supplementary Table S13, Supplementary Table S14, Supplementary Table S15]
